# Supplementary material for: Host Cells Upregulate Phosphate Transporter PIT1 to Inhibit Ehrlichia chaffeensis Intracellular Growth
Source: Int J Mol Sci. 2024 Jul 19;25(14):7895. doi: 10.3390/ijms25147895 (PMC11276888; doi:10.3390/ijms25147895)
Supplement: Supplementary file 1 [file ijms-25-07895-s001.zip]

Archive with 2 entries (2 files):
- Supplementary Materials -07-12.pdf
- Table S1.xlsx
