# Supplementary material for: Host Cells Upregulate Phosphate Transporter PIT1 to Inhibit Ehrlichia chaffeensis Intracellular Growth
Source: Int J Mol Sci. 2024 Jul 19;25(14):7895. doi: 10.3390/ijms25147895 (PMC11276888; doi:10.3390/ijms25147895)
Supplement: Supplementary file 1 [file ijms-25-07895-s001.zip › Table S1.xlsx]

## Sheet: Sheet1
Differential expression of genes after infection with E. chaffeensis
gene_id	foldchange	logFC	logCPM	PValue	FDR	Chr	Start	End	Strand	GeneSymbol	Description	GO_BP	GO_CC	GO_MF	KO	Pathway	KOG ID	KOG Description
ENSG00000169245	14242.4	13.7979	5.5512	1.99e-21	1.23e-16	4	76021118	76023497	-	CXCL10	C-X-C motif chemokine ligand 10 [Source:HGNC Symbol%3BAcc:HGNC:10637]	GO:0007189:adenylate cyclase-activating G-protein coupled receptor signaling pathway;GO:0008015:blood circulation;GO:0007166:cell surface receptor signaling pathway;GO:0007267:cell-cell signaling;GO:0034605:cellular response to heat;GO:0071222:cellular response to lipopolysaccharide;GO:0098586:cellular response to virus;GO:0070098:chemokine-mediated signaling pathway;GO:0006935:chemotaxis;GO:0042…	GO:0009897:external side of plasma membrane;GO:0005576:extracellular region;GO:0005615:extracellular space;	GO:0008603:cAMP-dependent protein kinase regulator activity;GO:0042056:chemoattractant activity;GO:0008009:chemokine activity;GO:0045236:CXCR chemokine receptor binding;GO:0048248:CXCR3 chemokine receptor binding;GO:0008201:heparin binding;GO:0005102:receptor binding;	K12671	;ko04060 Cytokine-cytokine receptor interaction;ko04061 Viral protein interaction with cytokine and cytokine receptor;ko04062 Chemokine signaling pathway;ko04620 Toll-like receptor signaling pathway;ko04622 RIG-I-like receptor signaling pathway;ko04623 Cytosolic DNA-sensing pathway;ko04657 IL-17 signaling pathway;ko04668 TNF signaling pathway;ko05160 Hepatitis C;ko05164 Influenza A;ko05169 Epstei…	-	-
ENSG00000108691	672.383	9.39314	5.90041	5.05e-20	1.56e-15	17	34255274	34257208	+	CCL2	C-C motif chemokine ligand 2 [Source:HGNC Symbol%3BAcc:HGNC:10618]	GO:0001525:angiogenesis;GO:0009887:organ morphogenesis;GO:0043615:astrocyte cell migration;GO:0007155:cell adhesion;GO:0007166:cell surface receptor signaling pathway;GO:0019725:cellular homeostasis;GO:0044344:cellular response to fibroblast growth factor stimulus;GO:0071346:cellular response to interferon-gamma;GO:0071347:cellular response to interleukin-1;GO:0071222:cellular response to lipopol…	GO:0005576:extracellular region;GO:0005615:extracellular space;	GO:0048020:CCR chemokine receptor binding;GO:0031727:CCR2 chemokine receptor binding;GO:0008009:chemokine activity;GO:0004672:protein kinase activity;GO:0005102:receptor binding;	K14624	;ko04060 Cytokine-cytokine receptor interaction;ko04061 Viral protein interaction with cytokine and cytokine receptor;ko04062 Chemokine signaling pathway;ko04621 NOD-like receptor signaling pathway;ko04657 IL-17 signaling pathway;ko04668 TNF signaling pathway;ko04933 AGE-RAGE signaling pathway in diabetic complications;ko05135 Yersinia infection;ko05142 Chagas disease;ko05144 Malaria;ko05163 Huma…	-	-
ENSG00000137959	283.992	8.1497	8.5124	1.53e-19	3.16e-15	1	78619902	78646145	+	IFI44L	interferon induced protein 44 like [Source:HGNC Symbol%3BAcc:HGNC:17817]	GO:0051607:defense response to virus;GO:0006955:immune response;	GO:0005737:cytoplasm;	GO:0005525:GTP binding;	K17347	-	-	-
ENSG00000277632	320.483	8.3241	6.53123	7.81e-19	1.21e-14	17	36088256	36090169	-	CCL3	C-C motif chemokine ligand 3 [Source:HGNC Symbol%3BAcc:HGNC:10627]	GO:0043615:astrocyte cell migration;GO:0006816:calcium ion transport;GO:0019722:calcium-mediated signaling;GO:0001775:cell activation;GO:0007267:cell-cell signaling;GO:0006874:cellular calcium ion homeostasis;GO:0071346:cellular response to interferon-gamma;GO:0071347:cellular response to interleukin-1;GO:0071407:cellular response to organic cyclic compound;GO:0071356:cellular response to tumor n…	GO:0005737:cytoplasm;GO:0005829:cytosol;GO:0005576:extracellular region;GO:0005615:extracellular space;	GO:0004698:calcium-dependent protein kinase C activity;GO:0048020:CCR chemokine receptor binding;GO:0031726:CCR1 chemokine receptor binding;GO:0031730:CCR5 chemokine receptor binding;GO:0042056:chemoattractant activity;GO:0008009:chemokine activity;GO:0042802:identical protein binding;GO:0016301:kinase activity;GO:0016004:phospholipase activator activity;GO:0004672:protein kinase activity;	K05408	;ko04060 Cytokine-cytokine receptor interaction;ko04061 Viral protein interaction with cytokine and cytokine receptor;ko04062 Chemokine signaling pathway;ko04620 Toll-like receptor signaling pathway;ko05142 Chagas disease;ko05163 Human cytomegalovirus infection;ko05323 Rheumatoid arthritis;	-	-
ENSG00000275302	807.284	9.65693	4.68763	8.29e-18	1.03e-13	17	36103827	36105621	+	CCL4	C-C motif chemokine ligand 4 [Source:HGNC Symbol%3BAcc:HGNC:10630]	GO:0007155:cell adhesion;GO:0007267:cell-cell signaling;GO:0071346:cellular response to interferon-gamma;GO:0071347:cellular response to interleukin-1;GO:0071356:cellular response to tumor necrosis factor;GO:0070098:chemokine-mediated signaling pathway;GO:0048245:eosinophil chemotaxis;GO:0007163:establishment or maintenance of cell polarity;GO:0007186:G-protein coupled receptor signaling pathway;…	GO:0005576:extracellular region;GO:0005615:extracellular space;	GO:0048020:CCR chemokine receptor binding;GO:0031726:CCR1 chemokine receptor binding;GO:0031730:CCR5 chemokine receptor binding;GO:0008009:chemokine activity;GO:0005125:cytokine activity;GO:0042802:identical protein binding;	K12964	;ko04060 Cytokine-cytokine receptor interaction;ko04061 Viral protein interaction with cytokine and cytokine receptor;ko04062 Chemokine signaling pathway;ko04064 NF-kappa B signaling pathway;ko04620 Toll-like receptor signaling pathway;ko04623 Cytosolic DNA-sensing pathway;ko05163 Human cytomegalovirus infection;	-	-
ENSG00000106366	5281.11	12.3666	4.12899	3.49e-17	3.19e-13	7	101127104	101139247	+	SERPINE1	serpin family E member 1 [Source:HGNC Symbol%3BAcc:HGNC:8583]	GO:0001525:angiogenesis;GO:0071222:cellular response to lipopolysaccharide;GO:0050829:defense response to Gram-negative bacterium;GO:0097187:dentinogenesis;GO:0042730:fibrinolysis;GO:0030195:negative regulation of blood coagulation;GO:0033629:negative regulation of cell adhesion mediated by integrin;GO:0030336:negative regulation of cell migration;GO:0010951:negative regulation of endopeptidase a…	GO:0070062:extracellular exosome;GO:0005576:extracellular region;GO:0005615:extracellular space;GO:0005886:plasma membrane;GO:0031093:platelet alpha granule lumen;	GO:0002020:protease binding;GO:0004867:serine-type endopeptidase inhibitor activity;GO:0005102:receptor binding;	K03982	;ko04066 HIF-1 signaling pathway;ko04115 p53 signaling pathway;ko04218 Cellular senescence;ko04371 Apelin signaling pathway;ko04390 Hippo signaling pathway;ko04610 Complement and coagulation cascades;ko04933 AGE-RAGE signaling pathway in diabetic complications;ko05142 Chagas disease;	gnl|CDD|230331	KOG2392, KOG2392, KOG2392, Serpin [Defense mechanisms].
ENSG00000185745	156.3	7.28818	8.50136	3.61e-17	3.19e-13	10	89392546	89406487	+	IFIT1	interferon induced protein with tetratricopeptide repeats 1 [Source:HGNC Symbol%3BAcc:HGNC:5407]	GO:0071360:cellular response to exogenous dsRNA;GO:0071357:cellular response to type I interferon;GO:0051607:defense response to virus;GO:0019060:intracellular transport of viral protein in host cell;GO:0051097:negative regulation of helicase activity;GO:0032091:negative regulation of protein binding;GO:0045071:negative regulation of viral genome replication;GO:0045070:positive regulation of vira…	GO:0005737:cytoplasm;GO:0005829:cytosol;GO:0043657:host cell;	GO:0003723:RNA binding;	K14217	;ko05160 Hepatitis C;	gnl|CDD|232554	KOG4626, KOG4626, KOG4626, O-linked N-acetylglucosamine transferase OGT [Carbohydrate transport and metabolism, Posttranslational modification, protein turnover, chaperones, Signal transduction mechanisms].
ENSG00000165949	170.987	7.41774	6.46955	9.96e-17	7.7e-13	14	94104836	94116695	+	IFI27	interferon alpha inducible protein 27 [Source:HGNC Symbol%3BAcc:HGNC:5397]	-	-	-	K15696	-	-	-
ENSG00000125538	177.869	7.47467	5.94704	1.41e-16	9.7e-13	2	112829751	112836816	-	IL1B	interleukin 1 beta [Source:HGNC Symbol%3BAcc:HGNC:5992]	GO:0006915:apoptotic process;GO:0007267:cell-cell signaling;GO:0035690:cellular response to drug;GO:0071222:cellular response to lipopolysaccharide;	GO:0005829:cytosol;GO:0005576:extracellular region;GO:0005615:extracellular space;GO:0005764:lysosome;	GO:0005125:cytokine activity;GO:0005178:integrin binding;GO:0005149:interleukin-1 receptor binding;GO:0019904:protein domain specific binding;	K04519	;ko01523 Antifolate resistance;ko04010 MAPK signaling pathway;ko04060 Cytokine-cytokine receptor interaction;ko04064 NF-kappa B signaling pathway;ko04217 Necroptosis;ko04380 Osteoclast differentiation;ko04620 Toll-like receptor signaling pathway;ko04621 NOD-like receptor signaling pathway;ko04623 Cytosolic DNA-sensing pathway;ko04625 C-type lectin receptor signaling pathway;ko04640 Hematopoietic …	-	-
ENSG00000204103	144.565	7.17558	6.96137	2.1e-16	1.3e-12	20	40685848	40689236	-	MAFB	MAF bZIP transcription factor B [Source:HGNC Symbol%3BAcc:HGNC:6408]	GO:0021599:abducens nerve formation;GO:0035284:brain segmentation;GO:0045444:fat cell differentiation;GO:0042472:inner ear morphogenesis;GO:0045647:negative regulation of erythrocyte differentiation;GO:0045671:negative regulation of osteoclast differentiation;GO:0045893:positive regulation of transcription, DNA-templated;GO:0045637:regulation of myeloid cell differentiation;GO:0006357:regulation …	GO:0000785:chromatin;GO:0005634:nucleus;GO:0005667:transcription factor complex;	GO:0001228:RNA polymerase II transcription regulatory region sequence-specific DNA binding transcription factor activity involved in positive regulation of transcription;GO:0000981:sequence-specific DNA binding RNA polymerase II transcription factor activity;GO:0042802:identical protein binding;GO:0044877:macromolecular complex binding;GO:0000978:RNA polymerase II core promoter proximal region se…	K09036	;ko04928 Parathyroid hormone synthesis, secretion and action;	gnl|CDD|232126	KOG4196, KOG4196, KOG4196, bZIP transcription factor MafK [Transcription].
ENSG00000125740	149.117	7.2203	6.42452	2.91e-16	1.63e-12	19	45467995	45475179	+	FOSB	FosB proto-oncogene%2C AP-1 transcription factor subunit [Source:HGNC Symbol%3BAcc:HGNC:3797]	GO:0071277:cellular response to calcium ion;GO:0032870:cellular response to hormone stimulus;GO:0007565:female pregnancy;GO:0000122:negative regulation of transcription from RNA polymerase II promoter;GO:0006357:regulation of transcription from RNA polymerase II promoter;GO:0051591:response to cAMP;GO:0051412:response to corticosterone;GO:0042493:response to drug;GO:0009612:response to mechanical…	GO:0000785:chromatin;GO:0043231:intracellular membrane-bounded organelle;GO:0005654:nucleoplasm;GO:0005634:nucleus;	GO:0003677:DNA binding;GO:0001228:RNA polymerase II transcription regulatory region sequence-specific DNA binding transcription factor activity involved in positive regulation of transcription;GO:0000981:sequence-specific DNA binding RNA polymerase II transcription factor activity;GO:0000978:RNA polymerase II core promoter proximal region sequence-specific DNA binding;GO:0008134:transcription fac…	K09029	;ko04380 Osteoclast differentiation;ko04657 IL-17 signaling pathway;ko05030 Cocaine addiction;ko05031 Amphetamine addiction;ko05034 Alcoholism;	gnl|CDD|229356	KOG1414, KOG1414, KOG1414, Transcriptional activator FOSB/c-Fos and related bZIP transcription factors [Transcription].
ENSG00000276085	136.55	7.09329	6.06621	1.06e-15	5.3e-12	17	36194869	36196758	-	CCL3L1	C-C motif chemokine ligand 3 like 1 [Source:HGNC Symbol%3BAcc:HGNC:10628]	GO:0071346:cellular response to interferon-gamma;GO:0071347:cellular response to interleukin-1;GO:0071356:cellular response to tumor necrosis factor;GO:0070098:chemokine-mediated signaling pathway;GO:0007186:G-protein coupled receptor signaling pathway;GO:0006954:inflammatory response;GO:0048247:lymphocyte chemotaxis;GO:0002548:monocyte chemotaxis;GO:0008285:negative regulation of cell proliferat…	GO:0005576:extracellular region;GO:0005615:extracellular space;	GO:0048020:CCR chemokine receptor binding;GO:0008009:chemokine activity;	K05408	;ko04060 Cytokine-cytokine receptor interaction;ko04061 Viral protein interaction with cytokine and cytokine receptor;ko04062 Chemokine signaling pathway;ko04620 Toll-like receptor signaling pathway;ko05142 Chagas disease;ko05163 Human cytomegalovirus infection;ko05323 Rheumatoid arthritis;	-	-
ENSG00000137965	110.696	6.79046	7.71294	1.12e-15	5.3e-12	1	78649796	78664078	+	IFI44	interferon induced protein 44 [Source:HGNC Symbol%3BAcc:HGNC:16938]	GO:0006955:immune response;GO:0009617:response to bacterium;GO:0009615:response to virus;	GO:0005737:cytoplasm;	-	-	-	-	-
ENSG00000119917	102.404	6.67813	8.90381	1.65e-15	7.14e-12	10	89327307	89377473	+	IFIT3	interferon induced protein with tetratricopeptide repeats 3 [Source:HGNC Symbol%3BAcc:HGNC:5411]	GO:0035457:cellular response to interferon-alpha;GO:0051607:defense response to virus;GO:0045087:innate immune response;GO:0043066:negative regulation of apoptotic process;GO:0008285:negative regulation of cell proliferation;GO:0009615:response to virus;	GO:0005737:cytoplasm;GO:0005829:cytosol;GO:0005739:mitochondrion;	GO:0042802:identical protein binding;GO:0003723:RNA binding;	K17985;K14217	;ko04137 Mitophagy - animal;ko04140 Autophagy - animal;ko05010 Alzheimer disease;ko05014 Amyotrophic lateral sclerosis;ko05016 Huntington disease;ko05017 Spinocerebellar ataxia;ko05022 Pathways of neurodegeneration - multiple diseases;;ko05160 Hepatitis C;	gnl|CDD|232554	KOG4626, KOG4626, KOG4626, O-linked N-acetylglucosamine transferase OGT [Carbohydrate transport and metabolism, Posttranslational modification, protein turnover, chaperones, Signal transduction mechanisms].
ENSG00000126709	103.602	6.6949	8.34063	1.73e-15	7.14e-12	1	27666064	27672212	-	IFI6	interferon alpha inducible protein 6 [Source:HGNC Symbol%3BAcc:HGNC:4054]	GO:0006915:apoptotic process;GO:0097190:apoptotic signaling pathway;GO:0098586:cellular response to virus;GO:0051607:defense response to virus;GO:0006955:immune response;GO:0045087:innate immune response;GO:0097193:intrinsic apoptotic signaling pathway;GO:0043066:negative regulation of apoptotic process;GO:0043154:negative regulation of cysteine-type endopeptidase activity involved in apoptotic p…	GO:0016021:integral component of membrane;GO:0005743:mitochondrial inner membrane;GO:0031966:mitochondrial membrane;GO:0005739:mitochondrion;GO:0005886:plasma membrane;	-	-	-	-	-
ENSG00000137331	225.072	7.81424	4.33392	2.39e-15	9.24e-12	6	30743199	30744548	-	IER3	immediate early response 3 [Source:HGNC Symbol%3BAcc:HGNC:5392]	GO:0009653:anatomical structure morphogenesis;GO:0006915:apoptotic process;GO:0043066:negative regulation of apoptotic process;GO:2001020:regulation of response to DNA damage stimulus;	GO:0005829:cytosol;GO:0016021:integral component of membrane;GO:0005634:nucleus;	-	-	-	-	-
ENSG00000134531	183.097	7.51646	4.74994	3.75e-15	1.36e-11	12	13196723	13219941	+	EMP1	epithelial membrane protein 1 [Source:HGNC Symbol%3BAcc:HGNC:3333]	GO:0032060:bleb assembly;GO:0008219:cell death;GO:0008544:epidermis development;	GO:0016021:integral component of membrane;GO:0005886:plasma membrane;	-	-	-	-	-
ENSG00000168334	2886.47	11.4951	3.26888	1.24e-14	4.24e-11	3	39183210	39192596	-	XIRP1	xin actin binding repeat containing 1 [Source:HGNC Symbol%3BAcc:HGNC:14301]	GO:0007015:actin filament organization;GO:0032091:negative regulation of protein binding;	GO:0030054:cell junction;	GO:0051015:actin filament binding;GO:0003723:RNA binding;	-	-	-	-
ENSG00000276070	239.675	7.90494	3.87035	1.33e-14	4.33e-11	17	36210924	36212878	+	CCL4L2	C-C motif chemokine ligand 4 like 2 [Source:HGNC Symbol%3BAcc:HGNC:24066]	GO:0007155:cell adhesion;GO:0007267:cell-cell signaling;GO:0071346:cellular response to interferon-gamma;GO:0071347:cellular response to interleukin-1;GO:0071356:cellular response to tumor necrosis factor;GO:0070098:chemokine-mediated signaling pathway;GO:0048245:eosinophil chemotaxis;GO:0007163:establishment or maintenance of cell polarity;GO:0007186:G-protein coupled receptor signaling pathway;…	GO:0005576:extracellular region;GO:0005615:extracellular space;	GO:0048020:CCR chemokine receptor binding;GO:0031726:CCR1 chemokine receptor binding;GO:0031730:CCR5 chemokine receptor binding;GO:0008009:chemokine activity;GO:0005125:cytokine activity;GO:0042802:identical protein binding;	K12964	;ko04060 Cytokine-cytokine receptor interaction;ko04061 Viral protein interaction with cytokine and cytokine receptor;ko04062 Chemokine signaling pathway;ko04064 NF-kappa B signaling pathway;ko04620 Toll-like receptor signaling pathway;ko04623 Cytosolic DNA-sensing pathway;ko05163 Human cytomegalovirus infection;	-	-
ENSG00000104951	98.1895	6.6175	5.31902	2.96e-14	9.15e-11	19	49889654	49929539	-	IL4I1	interleukin 4 induced 1 [Source:HGNC Symbol%3BAcc:HGNC:19094]	GO:0002250:adaptive immune response;GO:0009063:cellular amino acid catabolic process;GO:0006559:L-phenylalanine catabolic process;GO:0050868:negative regulation of T cell activation;GO:0002841:negative regulation of T cell mediated immune response to tumor cell;GO:0042130:negative regulation of T cell proliferation;GO:0045591:positive regulation of regulatory T cell differentiation;GO:0045944:pos…	GO:0001669:acrosomal vesicle;GO:0005576:extracellular region;GO:0001772:immunological synapse;GO:0005764:lysosome;GO:0097225:sperm midpiece;	GO:0001716:L-amino-acid oxidase activity;GO:0016491:oxidoreductase activity;GO:0046592:polyamine oxidase activity;	K03334	;ko00250 Alanine, aspartate and glutamate metabolism;ko00270 Cysteine and methionine metabolism;ko00280 Valine, leucine and isoleucine degradation;ko00350 Tyrosine metabolism;ko00360 Phenylalanine metabolism;ko00380 Tryptophan metabolism;ko00400 Phenylalanine, tyrosine and tryptophan biosynthesis;ko01100 Metabolic pathways;	gnl|CDD|227980	KOG0029, KOG0029, KOG0029, Amine oxidase [Secondary metabolites biosynthesis, transport and catabolism].
ENSG00000154451	215.713	7.75297	3.72084	3.63e-14	1.07e-10	1	89256189	89272860	-	GBP5	guanylate binding protein 5 [Source:HGNC Symbol%3BAcc:HGNC:19895]	GO:0071346:cellular response to interferon-gamma;GO:0006954:inflammatory response;GO:1900017:positive regulation of cytokine production involved in inflammatory response;GO:0045089:positive regulation of innate immune response;GO:0032731:positive regulation of interleukin-1 beta production;GO:0032741:positive regulation of interleukin-18 production;GO:1900227:positive regulation of NLRP3 inflamma…	GO:0005737:cytoplasm;GO:0031410:cytoplasmic vesicle;GO:0005794:Golgi apparatus;GO:0000139:Golgi membrane;GO:0016020:membrane;GO:0048471:perinuclear region of cytoplasm;	GO:0005525:GTP binding;GO:0003924:GTPase activity;GO:0042802:identical protein binding;GO:0042803:protein homodimerization activity;	-	-	gnl|CDD|229976	KOG2037, KOG2037, KOG2037, Guanylate-binding protein [General function prediction only].
ENSG00000006327	129.133	7.01271	4.5087	4.72e-14	1.33e-10	16	3018445	3022383	+	TNFRSF12A	TNF receptor superfamily member 12A [Source:HGNC Symbol%3BAcc:HGNC:18152]	GO:0001525:angiogenesis;GO:0006915:apoptotic process;GO:0007155:cell adhesion;GO:0030154:cell differentiation;GO:0043065:positive regulation of apoptotic process;GO:2001238:positive regulation of extrinsic apoptotic signaling pathway;GO:0061041:regulation of wound healing;	GO:0016021:integral component of membrane;GO:0005886:plasma membrane;	-	K05149	;ko04060 Cytokine-cytokine receptor interaction;	-	-
ENSG00000169429	79.6511	6.31562	6.06249	7.7e-14	2.07e-10	4	73740519	73743716	+	CXCL8	C-X-C motif chemokine ligand 8 [Source:HGNC Symbol%3BAcc:HGNC:6025]	GO:0001525:angiogenesis;GO:0019722:calcium-mediated signaling;GO:0044344:cellular response to fibroblast growth factor stimulus;GO:0071347:cellular response to interleukin-1;GO:0071222:cellular response to lipopolysaccharide;GO:0071356:cellular response to tumor necrosis factor;GO:0070098:chemokine-mediated signaling pathway;GO:0006935:chemotaxis;GO:0048566:embryonic digestive tract development;G…	GO:0005576:extracellular region;GO:0005615:extracellular space;	GO:0008009:chemokine activity;GO:0045236:CXCR chemokine receptor binding;GO:0005153:interleukin-8 receptor binding;	K10030	;ko04060 Cytokine-cytokine receptor interaction;ko04061 Viral protein interaction with cytokine and cytokine receptor;ko04062 Chemokine signaling pathway;ko04064 NF-kappa B signaling pathway;ko04072 Phospholipase D signaling pathway;ko04218 Cellular senescence;ko04620 Toll-like receptor signaling pathway;ko04621 NOD-like receptor signaling pathway;ko04622 RIG-I-like receptor signaling pathway;ko0…	-	-
ENSG00000172183	85.5897	6.41936	5.12392	1.12e-13	2.89e-10	15	88635670	88656483	+	ISG20	interferon stimulated exonuclease gene 20 [Source:HGNC Symbol%3BAcc:HGNC:6130]	GO:0051607:defense response to virus;GO:0000738:DNA catabolic process, exonucleolytic;GO:0045087:innate immune response;GO:0045071:negative regulation of viral genome replication;GO:0009615:response to virus;GO:0006401:RNA catabolic process;GO:0006364:rRNA processing;	GO:0015030:Cajal body;GO:0005737:cytoplasm;GO:0005730:nucleolus;GO:0005654:nucleoplasm;GO:0005634:nucleus;GO:0016605:PML body;	GO:0000175:3'-5'-exoribonuclease activity;GO:0004527:exonuclease activity;GO:0008859:exoribonuclease II activity;GO:0046872:metal ion binding;GO:0008310:single-stranded DNA 3'-5' exodeoxyribonuclease activity;GO:0030619:U1 snRNA binding;GO:0030620:U2 snRNA binding;GO:0034511:U3 snoRNA binding;	K12579	-	gnl|CDD|230188	KOG2249, KOG2249, KOG2249, 3'-5' exonuclease [Replication, recombination and repair].
ENSG00000186431	2202.29	11.1048	2.8861	1.62e-13	4.01e-10	19	54874235	54891420	+	FCAR	Fc alpha receptor [Source:HGNC Symbol%3BAcc:HGNC:3608]	GO:0097011:cellular response to granulocyte macrophage colony-stimulating factor stimulus;GO:0035457:cellular response to interferon-alpha;GO:0071346:cellular response to interferon-gamma;GO:0071354:cellular response to interleukin-6;GO:0071222:cellular response to lipopolysaccharide;GO:0071356:cellular response to tumor necrosis factor;GO:0038093:Fc receptor signaling pathway;GO:0006955:immune r…	GO:0005576:extracellular region;GO:0005887:integral component of plasma membrane;GO:0005886:plasma membrane;GO:0035579:specific granule membrane;GO:0070821:tertiary granule membrane;	GO:0019862:IgA binding;GO:0019766:IgA receptor activity;	K06513	;ko04145 Phagosome;ko05150 Staphylococcus aureus infection;	-	-
ENSG00000248323	80.0037	6.32199	4.80901	3.41e-13	8.11e-10	5	91054834	91314547	-	LUCAT1	lung cancer associated transcript 1 [Source:HGNC Symbol%3BAcc:HGNC:48498]	-	-	-	-	-
ENSG00000133106	59.516	5.8952	6.93477	4.87e-13	1.12e-09	13	42886388	42992271	-	EPSTI1	epithelial stromal interaction 1 [Source:HGNC Symbol%3BAcc:HGNC:16465]	-	-	-	-	-	gnl|CDD|230830	KOG2891, KOG2891, KOG2891, Surface glycoprotein [General function prediction only].
ENSG00000118515	59.3788	5.89188	6.59029	6.08e-13	1.34e-09	6	134169248	134318112	-	SGK1	serum/glucocorticoid regulated kinase 1 [Source:HGNC Symbol%3BAcc:HGNC:10810]	GO:0006915:apoptotic process;GO:0035556:intracellular signal transduction;GO:0007616:long-term memory;GO:0048812:neuron projection morphogenesis;GO:0018105:peptidyl-serine phosphorylation;GO:0032411:positive regulation of transporter activity;GO:0006468:protein phosphorylation;GO:0042981:regulation of apoptotic process;GO:0008217:regulation of blood pressure;GO:0050790:regulation of catalytic act…	GO:0005789:endoplasmic reticulum membrane;GO:0005739:mitochondrion;GO:0005634:nucleus;GO:0005886:plasma membrane;GO:0005737:cytoplasm;GO:0005829:cytosol;GO:0016607:nuclear speck;GO:0005654:nucleoplasm;GO:0043005:neuron projection;GO:0048471:perinuclear region of cytoplasm;	GO:0005524:ATP binding;GO:0005246:calcium channel regulator activity;GO:0017081:chloride channel regulator activity;GO:0015459:potassium channel regulator activity;GO:0004674:protein serine/threonine kinase activity;GO:0004712:protein serine/threonine/tyrosine kinase activity;GO:0017080:sodium channel regulator activity;GO:0043423:3-phosphoinositide-dependent protein kinase binding;GO:0004672:pro…	K13302	;ko04068 FoxO signaling pathway;ko04150 mTOR signaling pathway;ko04151 PI3K-Akt signaling pathway;ko04960 Aldosterone-regulated sodium reabsorption;	gnl|CDD|228546	KOG0598, KOG0598, KOG0598, Ribosomal protein S6 kinase and related proteins [General function prediction only, Signal transduction mechanisms].
ENSG00000119922	53.8393	5.75059	8.18716	8.38e-13	1.79e-09	10	89283694	89309271	+	IFIT2	interferon induced protein with tetratricopeptide repeats 2 [Source:HGNC Symbol%3BAcc:HGNC:5409]	GO:0008637:apoptotic mitochondrial changes;GO:0035457:cellular response to interferon-alpha;GO:0051607:defense response to virus;GO:0045087:innate immune response;GO:0032091:negative regulation of protein binding;GO:0043065:positive regulation of apoptotic process;GO:0009615:response to virus;	GO:0005737:cytoplasm;GO:0005829:cytosol;GO:0005783:endoplasmic reticulum;	GO:0003723:RNA binding;	-	-	-	-
ENSG00000138670	241.179	7.91396	2.97008	1.01e-12	2.09e-09	4	81426393	82044244	-	RASGEF1B	RasGEF domain family member 1B [Source:HGNC Symbol%3BAcc:HGNC:24881]	GO:0007264:small GTPase mediated signal transduction;	GO:0005769:early endosome;GO:0005770:late endosome;GO:0030496:midbody;	GO:0005085:guanyl-nucleotide exchange factor activity;	K19477	;ko04022 cGMP-PKG signaling pathway;ko04540 Gap junction;ko04611 Platelet activation;ko04713 Circadian entrainment;ko04714 Thermogenesis;ko04730 Long-term depression;ko04740 Olfactory transduction;ko04923 Regulation of lipolysis in adipocytes;ko04924 Renin secretion;ko04970 Salivary secretion;	gnl|CDD|231477	KOG3541, KOG3541, KOG3541, Predicted guanine nucleotide exchange factor [Signal transduction mechanisms].
ENSG00000135114	52.7256	5.72043	6.31571	1.83e-12	3.65e-09	12	121017763	121039246	-	OASL	2'-5'-oligoadenylate synthetase like [Source:HGNC Symbol%3BAcc:HGNC:8090]	GO:0051607:defense response to virus;GO:0045087:innate immune response;GO:0070106:interleukin-27-mediated signaling pathway;GO:0045071:negative regulation of viral genome replication;GO:1900246:positive regulation of RIG-I signaling pathway;GO:0060700:regulation of ribonuclease activity;GO:0009615:response to virus;	GO:0005737:cytoplasm;GO:0005829:cytosol;GO:0016020:membrane;GO:0005730:nucleolus;GO:0005654:nucleoplasm;	GO:0003677:DNA binding;GO:0003725:double-stranded RNA binding;GO:0016779:nucleotidyltransferase activity;GO:0003723:RNA binding;GO:0046966:thyroid hormone receptor binding;	K14608	;ko05165 Human papillomavirus infection;	-	-
ENSG00000184979	49.6237	5.63296	6.77553	2.58e-12	4.95e-09	22	18150118	18177397	+	USP18	ubiquitin specific peptidase 18 [Source:HGNC Symbol%3BAcc:HGNC:12616]	GO:0060339:negative regulation of type I interferon-mediated signaling pathway;GO:0016579:protein deubiquitination;GO:0050727:regulation of inflammatory response;GO:0006511:ubiquitin-dependent protein catabolic process;	GO:0005829:cytosol;GO:0043231:intracellular membrane-bounded organelle;GO:0005634:nucleus;	GO:0004197:cysteine-type endopeptidase activity;GO:0019785:ISG15-specific protease activity;GO:0004843:ubiquitin-specific protease activity;	K11846	-	gnl|CDD|229802	KOG1863, KOG1863, KOG1863, Ubiquitin carboxyl-terminal hydrolase [Posttranslational modification, protein turnover, chaperones].
ENSG00000112149	51.1184	5.67577	6.35256	2.64e-12	4.95e-09	6	14117256	14136918	+	CD83	CD83 molecule [Source:HGNC Symbol%3BAcc:HGNC:1703]	GO:0006952:defense response;GO:0006959:humoral immune response;GO:0032713:negative regulation of interleukin-4 production;GO:0043372:positive regulation of CD4-positive, alpha-beta T cell differentiation;GO:0032733:positive regulation of interleukin-10 production;GO:0032743:positive regulation of interleukin-2 production;GO:0014070:response to organic cyclic compound;GO:0007165:signal transductio…	GO:0009897:external side of plasma membrane;GO:0005887:integral component of plasma membrane;GO:0005886:plasma membrane;	-	K06510	-	-	-
ENSG00000139289	53.577	5.74354	5.2885	3.64e-12	6.62e-09	12	76025447	76031776	-	PHLDA1	pleckstrin homology like domain family A member 1 [Source:HGNC Symbol%3BAcc:HGNC:8933]	GO:0006915:apoptotic process;GO:0045210:FasL biosynthetic process;GO:0043065:positive regulation of apoptotic process;	GO:0031410:cytoplasmic vesicle;GO:0005829:cytosol;GO:0005730:nucleolus;GO:0005654:nucleoplasm;GO:0005634:nucleus;	GO:1901981:phosphatidylinositol phosphate binding;	K15696	-	-	-
ENSG00000187608	46.3872	5.53566	7.10369	4.23e-12	7.46e-09	1	1001138	1014540	+	ISG15	ISG15 ubiquitin like modifier [Source:HGNC Symbol%3BAcc:HGNC:4053]	GO:0042742:defense response to bacterium;GO:0051607:defense response to virus;GO:0007229:integrin-mediated signaling pathway;GO:0032020:ISG15-protein conjugation;GO:0019941:modification-dependent protein catabolic process;GO:0031397:negative regulation of protein ubiquitination;GO:0060339:negative regulation of type I interferon-mediated signaling pathway;GO:0045071:negative regulation of viral g…	GO:0005737:cytoplasm;GO:0005829:cytosol;GO:0022627:cytosolic small ribosomal subunit;GO:0005576:extracellular region;GO:0005654:nucleoplasm;GO:0005634:nucleus;	GO:0005178:integrin binding;GO:0031386:protein tag;GO:0031625:ubiquitin protein ligase binding;	K12159	;ko04622 RIG-I-like receptor signaling pathway;ko05165 Human papillomavirus infection;ko05169 Epstein-Barr virus infection;ko05171 Coronavirus disease - COVID-19;	gnl|CDD|227953	KOG0001, KOG0001, KOG0001, Ubiquitin and ubiquitin-like proteins [Posttranslational modification, protein turnover, chaperones, General function prediction only].
ENSG00000100985	126.363	6.98143	2.96622	5.91e-12	1.02e-08	20	46008908	46016561	+	MMP9	matrix metallopeptidase 9 [Source:HGNC Symbol%3BAcc:HGNC:7176]	GO:0071276:cellular response to cadmium ion;GO:0034614:cellular response to reactive oxygen species;GO:0071492:cellular response to UV-A;GO:0030574:collagen catabolic process;GO:0007566:embryo implantation;GO:0035987:endodermal cell differentiation;GO:0048013:ephrin receptor signaling pathway;GO:0022617:extracellular matrix disassembly;GO:0030198:extracellular matrix organization;GO:0050900:leuko…	GO:0070062:extracellular exosome;GO:0005576:extracellular region;GO:0005615:extracellular space;	GO:0005518:collagen binding;GO:0004175:endopeptidase activity;GO:0042802:identical protein binding;GO:0004222:metalloendopeptidase activity;GO:0008237:metallopeptidase activity;GO:0008233:peptidase activity;GO:0004252:serine-type endopeptidase activity;GO:0008270:zinc ion binding;	K01403	;ko01522 Endocrine resistance;ko04657 IL-17 signaling pathway;ko04668 TNF signaling pathway;ko04670 Leukocyte transendothelial migration;ko04915 Estrogen signaling pathway;ko04926 Relaxin signaling pathway;ko05161 Hepatitis B;ko05200 Pathways in cancer;ko05202 Transcriptional misregulation in cancer;ko05205 Proteoglycans in cancer;ko05206 MicroRNAs in cancer;ko05215 Prostate cancer;ko05219 Bladde…	gnl|CDD|229506	KOG1565, KOG1565, KOG1565, Gelatinase A and related matrix metalloproteases [Posttranslational modification, protein turnover, chaperones, Extracellular structures].
ENSG00000185022	46.1434	5.52805	5.01992	1.65e-11	2.75e-08	22	38200767	38216507	+	MAFF	MAF bZIP transcription factor F [Source:HGNC Symbol%3BAcc:HGNC:6780]	GO:0001701:in utero embryonic development;GO:0007567:parturition;GO:0045944:positive regulation of transcription from RNA polymerase II promoter;GO:0045604:regulation of epidermal cell differentiation;GO:0006357:regulation of transcription from RNA polymerase II promoter;GO:0035914:skeletal muscle cell differentiation;	GO:0000785:chromatin;GO:0005739:mitochondrion;GO:0005654:nucleoplasm;GO:0005634:nucleus;	GO:0001228:RNA polymerase II transcription regulatory region sequence-specific DNA binding transcription factor activity involved in positive regulation of transcription;GO:0000981:sequence-specific DNA binding RNA polymerase II transcription factor activity;GO:0000978:RNA polymerase II core promoter proximal region sequence-specific DNA binding;GO:0043565:sequence-specific DNA binding;	K09037;K03539	-;ko03008 Ribosome biogenesis in eukaryotes;ko03013 RNA transport;	gnl|CDD|232126	KOG4196, KOG4196, KOG4196, bZIP transcription factor MafK [Transcription].
ENSG00000111331	37.5392	5.23033	9.43175	2.23e-11	3.5e-08	12	112938051	112976460	+	OAS3	2'-5'-oligoadenylate synthetase 3 [Source:HGNC Symbol%3BAcc:HGNC:8088]	GO:0042742:defense response to bacterium;GO:0051607:defense response to virus;GO:0045087:innate immune response;GO:0039530:MDA-5 signaling pathway;GO:0071650:negative regulation of chemokine (C-C motif) ligand 5 production;GO:2000342:negative regulation of chemokine (C-X-C motif) ligand 2 production;GO:0035395:negative regulation of chemokine (C-X-C motif) ligand 9 production;GO:0071659:negative …	GO:0005737:cytoplasm;GO:0005829:cytosol;GO:0005615:extracellular space;GO:0043231:intracellular membrane-bounded organelle;GO:0016020:membrane;GO:0005654:nucleoplasm;GO:0005886:plasma membrane;	GO:0001730:2'-5'-oligoadenylate synthetase activity;GO:0005524:ATP binding;GO:0003725:double-stranded RNA binding;GO:0046872:metal ion binding;	K14216	;ko04621 NOD-like receptor signaling pathway;ko05160 Hepatitis C;ko05162 Measles;ko05164 Influenza A;ko05168 Herpes simplex virus 1 infection;ko05169 Epstein-Barr virus infection;ko05171 Coronavirus disease - COVID-19;	-	-
ENSG00000179388	46.1075	5.52693	4.82824	2.23e-11	3.5e-08	8	22687659	22693480	-	EGR3	early growth response 3 [Source:HGNC Symbol%3BAcc:HGNC:3240]	GO:0002042:cell migration involved in sprouting angiogenesis;GO:0044344:cellular response to fibroblast growth factor stimulus;GO:0035924:cellular response to vascular endothelial growth factor stimulus;GO:0007623:circadian rhythm;GO:0035767:endothelial cell chemotaxis;GO:0007517:muscle organ development;GO:0043066:negative regulation of apoptotic process;GO:0007274:neuromuscular synaptic transmi…	GO:0000785:chromatin;GO:0005654:nucleoplasm;GO:0045202:synapse;	GO:0001228:RNA polymerase II transcription regulatory region sequence-specific DNA binding transcription factor activity involved in positive regulation of transcription;GO:0003700:sequence-specific DNA binding transcription factor activity;GO:0000981:sequence-specific DNA binding RNA polymerase II transcription factor activity;GO:0046872:metal ion binding;GO:0000978:RNA polymerase II core promot…	K12497	;ko04625 C-type lectin receptor signaling pathway;ko05161 Hepatitis B;ko05203 Viral carcinogenesis;	gnl|CDD|230401	KOG2462, KOG2462, KOG2462, C2H2-type Zn-finger protein [Transcription].
ENSG00000183696	47.9567	5.58366	4.66376	2.27e-11	3.5e-08	7	48088628	48108736	+	UPP1	uridine phosphorylase 1 [Source:HGNC Symbol%3BAcc:HGNC:12576]	GO:0042149:cellular response to glucose starvation;GO:0006248:CMP catabolic process;GO:0006249:dCMP catabolic process;GO:0046074:dTMP catabolic process;GO:0046079:dUMP catabolic process;GO:0006139:nucleobase-containing compound metabolic process;GO:0046050:UMP catabolic process;GO:0044206:UMP salvage;GO:0006218:uridine catabolic process;	GO:0005829:cytosol;GO:0005654:nucleoplasm;	GO:0047847:deoxyuridine phosphorylase activity;GO:0042802:identical protein binding;GO:0009032:thymidine phosphorylase activity;GO:0004850:uridine phosphorylase activity;	K00757	;ko00240 Pyrimidine metabolism;ko00983 Drug metabolism - other enzymes;ko01100 Metabolic pathways;	gnl|CDD|231660	KOG3728, KOG3728, KOG3728, Uridine phosphorylase [Nucleotide transport and metabolism].
ENSG00000129654	1287.56	10.3304	2.13303	2.42e-11	3.65e-08	17	76136333	76141245	-	FOXJ1	forkhead box J1 [Source:HGNC Symbol%3BAcc:HGNC:3816]	GO:0030036:actin cytoskeleton organization;GO:0090630:activation of GTPase activity;GO:0035082:axoneme assembly;GO:0007420:brain development;GO:0034613:cellular protein localization;GO:0002508:central tolerance induction;GO:0032053:ciliary basal body organization;GO:0060271:cilium morphogenesis;GO:0007368:determination of left/right symmetry;GO:0060429:epithelium development;GO:0035089:establishm…	GO:0000785:chromatin;GO:0005634:nucleus;	GO:0003677:DNA binding;GO:0001228:RNA polymerase II transcription regulatory region sequence-specific DNA binding transcription factor activity involved in positive regulation of transcription;GO:0003700:sequence-specific DNA binding transcription factor activity;GO:0000981:sequence-specific DNA binding RNA polymerase II transcription factor activity;GO:0000978:RNA polymerase II core promoter pro…	K09402	-	gnl|CDD|230233	KOG2294, KOG2294, KOG2294, Transcription factor of the Forkhead/HNF3 family [Transcription].
ENSG00000225886	106.868	6.73969	2.73168	2.88e-11	4.24e-08	1	27669468	27703063	+	-	novel transcript%2C antisense to IFI6	-	-	-	-	-
ENSG00000134326	36.4119	5.18634	8.58776	3.16e-11	4.55e-08	2	6840570	6866635	-	CMPK2	cytidine/uridine monophosphate kinase 2 [Source:HGNC Symbol%3BAcc:HGNC:27015]	GO:0071222:cellular response to lipopolysaccharide;GO:0006233:dTDP biosynthetic process;GO:0006235:dTTP biosynthetic process;GO:0006227:dUDP biosynthetic process;GO:0006165:nucleoside diphosphate phosphorylation;GO:0009142:nucleoside triphosphate biosynthetic process;	GO:0005737:cytoplasm;GO:0005739:mitochondrion;GO:0005654:nucleoplasm;	GO:0005524:ATP binding;GO:0036430:CMP kinase activity;GO:0004127:cytidylate kinase activity;GO:0036431:dCMP kinase activity;GO:0004550:nucleoside diphosphate kinase activity;GO:0004798:thymidylate kinase activity;GO:0033862:UMP kinase activity;GO:0009041:uridylate kinase activity;	K13809	;ko00240 Pyrimidine metabolism;ko01100 Metabolic pathways;ko01240 Biosynthesis of cofactors;	gnl|CDD|231265	KOG3327, KOG3327, KOG3327, Thymidylate kinase/adenylate kinase [Nucleotide transport and metabolism].
ENSG00000090339	36.3608	5.18431	6.39368	4.78e-11	6.71e-08	19	10271093	10286615	+	ICAM1	intercellular adhesion molecule 1 [Source:HGNC Symbol%3BAcc:HGNC:5344]	GO:0002438:acute inflammatory response to antigenic stimulus;GO:0044406:adhesion of symbiont to host;GO:0007155:cell adhesion;GO:0033627:cell adhesion mediated by integrin;	GO:0009986:cell surface;GO:0009897:external side of plasma membrane;GO:0070062:extracellular exosome;	GO:0005178:integrin binding;GO:0038023:signaling receptor activity;GO:0004888:transmembrane signaling receptor activity;GO:0001618:virus receptor activity;	K06490	;ko04064 NF-kappa B signaling pathway;ko04514 Cell adhesion molecules;ko04650 Natural killer cell mediated cytotoxicity;ko04668 TNF signaling pathway;ko04670 Leukocyte transendothelial migration;ko04933 AGE-RAGE signaling pathway in diabetic complications;ko05143 African trypanosomiasis;ko05144 Malaria;ko05150 Staphylococcus aureus infection;ko05164 Influenza A;ko05166 Human T-cell leukemia virus…	-	-
ENSG00000035720	61.6957	5.9471	3.46624	5.45e-11	7.48e-08	4	67558727	67607337	+	STAP1	signal transducing adaptor family member 1 [Source:HGNC Symbol%3BAcc:HGNC:24133]	GO:0071222:cellular response to lipopolysaccharide;GO:0010760:negative regulation of macrophage chemotaxis;GO:1902227:negative regulation of macrophage colony-stimulating factor signaling pathway;GO:1904140:negative regulation of microglial cell migration;GO:0042326:negative regulation of phosphorylation;GO:1900028:negative regulation of ruffle assembly;GO:2000251:positive regulation of actin cyt…	GO:0005737:cytoplasm;GO:0043231:intracellular membrane-bounded organelle;GO:0005739:mitochondrion;GO:0005654:nucleoplasm;GO:0005634:nucleus;GO:0032991:macromolecular complex;	GO:0005157:macrophage colony-stimulating factor receptor binding;GO:0005543:phospholipid binding;GO:0001784:phosphotyrosine binding;GO:0019901:protein kinase binding;GO:0035591:signaling adaptor activity;GO:0005068:transmembrane receptor protein tyrosine kinase adaptor activity;	-	-	-	-
ENSG00000197461	35.7703	5.16069	6.35244	5.66e-11	7.61e-08	7	497258	520296	-	PDGFA	platelet derived growth factor subunit A [Source:HGNC Symbol%3BAcc:HGNC:8799]	GO:0030036:actin cytoskeleton organization;GO:0001525:angiogenesis;GO:0009887:organ morphogenesis;GO:0001775:cell activation;GO:0030031:cell projection assembly;GO:0007267:cell-cell signaling;GO:1990401:embryonic lung development;GO:0001942:hair follicle development;GO:0048286:lung alveolus development;GO:0050919:negative chemotaxis;GO:0010512:negative regulation of phosphatidylinositol biosynthe…	GO:0009986:cell surface;GO:0005788:endoplasmic reticulum lumen;GO:0005576:extracellular region;GO:0005615:extracellular space;GO:0005796:Golgi lumen;GO:0000139:Golgi membrane;GO:0005902:microvillus;GO:0031093:platelet alpha granule lumen;	GO:0005518:collagen binding;GO:0008083:growth factor activity;GO:0070851:growth factor receptor binding;GO:0042802:identical protein binding;GO:0048407:platelet-derived growth factor binding;GO:0005161:platelet-derived growth factor receptor binding;GO:0046982:protein heterodimerization activity;GO:0042803:protein homodimerization activity;	K04359	;ko01521 EGFR tyrosine kinase inhibitor resistance;ko04010 MAPK signaling pathway;ko04014 Ras signaling pathway;ko04015 Rap1 signaling pathway;ko04020 Calcium signaling pathway;ko04072 Phospholipase D signaling pathway;ko04151 PI3K-Akt signaling pathway;ko04510 Focal adhesion;ko04540 Gap junction;ko04630 JAK-STAT signaling pathway;ko04810 Regulation of actin cytoskeleton;ko05200 Pathways in cance…	-	-
ENSG00000120129	36.3637	5.18443	5.45223	7.57e-11	9.81e-08	5	172768096	172771195	-	DUSP1	dual specificity phosphatase 1 [Source:HGNC Symbol%3BAcc:HGNC:3064]	GO:0007049:cell cycle;GO:0032870:cellular response to hormone stimulus;GO:0001706:endoderm formation;GO:0000188:inactivation of MAPK activity;GO:0035556:intracellular signal transduction;GO:0043066:negative regulation of apoptotic process;GO:0007162:negative regulation of cell adhesion;GO:2000279:negative regulation of DNA biosynthetic process;GO:0070373:negative regulation of ERK1 and ERK2 casca…	GO:0005737:cytoplasm;GO:0005634:nucleus;	GO:0019838:growth factor binding;GO:0017017:MAP kinase tyrosine/serine/threonine phosphatase activity;GO:0051019:mitogen-activated protein kinase binding;GO:0004721:phosphoprotein phosphatase activity;GO:0004722:protein serine/threonine phosphatase activity;GO:0004725:protein tyrosine phosphatase activity;GO:0008138:protein tyrosine/serine/threonine phosphatase activity;GO:0008330:protein tyrosin…	K04459	;ko04010 MAPK signaling pathway;ko04361 Axon regeneration;	gnl|CDD|229656	KOG1716, KOG1716, KOG1716, Dual specificity phosphatase [Defense mechanisms].
ENSG00000182782	1138.83	10.1533	1.96231	7.62e-11	9.81e-08	12	122701293	122703357	-	HCAR2	hydroxycarboxylic acid receptor 2 [Source:HGNC Symbol%3BAcc:HGNC:24827]	GO:0050995:negative regulation of lipid catabolic process;GO:0001781:neutrophil apoptotic process;GO:0070165:positive regulation of adiponectin secretion;GO:0033031:positive regulation of neutrophil apoptotic process;	GO:0030054:cell junction;GO:0016021:integral component of membrane;GO:0005886:plasma membrane;	GO:0070553:nicotinic acid receptor activity;	K08402	;ko04024 cAMP signaling pathway;	gnl|CDD|232148	KOG4219, KOG4219, KOG4219, G protein-coupled receptor [Signal transduction mechanisms].
ENSG00000126262	151.065	7.23902	2.3152	7.83e-11	9.87e-08	19	35443907	35451767	+	FFAR2	free fatty acid receptor 2 [Source:HGNC Symbol%3BAcc:HGNC:4501]	GO:0002752:cell surface pattern recognition receptor signaling pathway;GO:0071398:cellular response to fatty acid;GO:0045444:fat cell differentiation;GO:0007186:G-protein coupled receptor signaling pathway;GO:0042593:glucose homeostasis;GO:0002232:leukocyte chemotaxis involved in inflammatory response;GO:0019915:lipid storage;GO:0002385:mucosal immune response;GO:0002879:positive regulation of ac…	GO:0042995:cell projection;GO:0005887:integral component of plasma membrane;GO:0005886:plasma membrane;	GO:0004930:G-protein coupled receptor activity;GO:0008289:lipid binding;	K04328	;ko04024 cAMP signaling pathway;	gnl|CDD|232148	KOG4219, KOG4219, KOG4219, G protein-coupled receptor [Signal transduction mechanisms].
ENSG00000157601	33.8538	5.08125	6.64697	8.58e-11	1.06e-07	21	41420020	41470071	+	MX1	MX dynamin like GTPase 1 [Source:HGNC Symbol%3BAcc:HGNC:7532]	GO:0051607:defense response to virus;GO:0045087:innate immune response;GO:0006915:apoptotic process;GO:0006952:defense response;GO:0003374:dynamin polymerization involved in mitochondrial fission;GO:0070106:interleukin-27-mediated signaling pathway;GO:0061025:membrane fusion;GO:0000266:mitochondrial fission;GO:0045071:negative regulation of viral genome replication;GO:0031623:receptor internaliza…	GO:0005737:cytoplasm;GO:0005789:endoplasmic reticulum membrane;GO:0048471:perinuclear region of cytoplasm;GO:0030424:axon;GO:0031410:cytoplasmic vesicle;GO:0005829:cytosol;GO:0044327:dendritic spine head;GO:0016020:membrane;GO:0015630:microtubule cytoskeleton;GO:0031966:mitochondrial membrane;GO:0031965:nuclear membrane;GO:0005634:nucleus;GO:0005886:plasma membrane;GO:0014069:postsynaptic density…	GO:0005525:GTP binding;GO:0003924:GTPase activity;GO:0042802:identical protein binding;GO:0008017:microtubule binding;GO:0003677:DNA binding;GO:0046872:metal ion binding;	K14754;K16467	-	gnl|CDD|228395	KOG0446, KOG0446, KOG0446, Vacuolar sorting protein VPS1, dynamin, and related proteins [Intracellular trafficking, secretion, and vesicular transport, General function prediction only].
ENSG00000088827	32.9417	5.04184	7.19708	9.59e-11	1.16e-07	20	3686970	3712600	-	SIGLEC1	sialic acid binding Ig like lectin 1 [Source:HGNC Symbol%3BAcc:HGNC:11127]	GO:0098609:cell-cell adhesion;GO:0007160:cell-matrix adhesion;GO:0075512:clathrin-mediated endocytosis of virus by host cell;GO:0006954:inflammatory response;	GO:0005769:early endosome;GO:0005576:extracellular region;GO:0016021:integral component of membrane;GO:0005770:late endosome;GO:0005886:plasma membrane;	GO:0030246:carbohydrate binding;GO:0046790:virion binding;	K06548	;ko04514 Cell adhesion molecules;	gnl|CDD|231450	KOG3513, KOG3513, KOG3513, Neural cell adhesion molecule L1 [Signal transduction mechanisms].
ENSG00000134668	1101.64	10.1054	1.91625	9.87e-11	1.17e-07	1	31790422	31816022	-	SPOCD1	SPOC domain containing 1 [Source:HGNC Symbol%3BAcc:HGNC:26338]	GO:0030154:cell differentiation;GO:0006306:DNA methylation;GO:0031047:gene silencing by RNA;GO:0010529:negative regulation of transposition;GO:0007283:spermatogenesis;GO:0006351:transcription, DNA-templated;	GO:0005694:chromosome;GO:0005634:nucleus;	-	K17596	-	gnl|CDD|229575	KOG1634, KOG1634, KOG1634, Predicted transcription factor DATF1, contains PHD and TFS2M domains [Transcription].
ENSG00000122877	56.076	5.80931	3.33278	1.33e-10	1.55e-07	10	62811996	62819167	-	EGR2	early growth response 2 [Source:HGNC Symbol%3BAcc:HGNC:3239]	GO:0007420:brain development;GO:0035284:brain segmentation;GO:0071310:cellular response to organic substance;GO:0021612:facial nerve structural organization;GO:0045444:fat cell differentiation;GO:0010467:gene expression;GO:0007611:learning or memory;GO:0008045:motor neuron axon guidance;GO:0042552:myelination;GO:0007422:peripheral nervous system development;GO:0031643:positive regulation of myeli…	GO:0000785:chromatin;GO:0005737:cytoplasm;GO:0043231:intracellular membrane-bounded organelle;GO:0005654:nucleoplasm;GO:0005634:nucleus;	GO:0003682:chromatin binding;GO:0001228:RNA polymerase II transcription regulatory region sequence-specific DNA binding transcription factor activity involved in positive regulation of transcription;GO:0003700:sequence-specific DNA binding transcription factor activity;GO:0000981:sequence-specific DNA binding RNA polymerase II transcription factor activity;GO:0071837:HMG box domain binding;GO:004…	K12496	;ko04625 C-type lectin receptor signaling pathway;ko05161 Hepatitis B;ko05166 Human T-cell leukemia virus 1 infection;ko05203 Viral carcinogenesis;	gnl|CDD|230401	KOG2462, KOG2462, KOG2462, C2H2-type Zn-finger protein [Transcription].
ENSG00000124762	31.1463	4.96099	8.30801	1.4e-10	1.6e-07	6	36676460	36687337	+	CDKN1A	cyclin dependent kinase inhibitor 1A [Source:HGNC Symbol%3BAcc:HGNC:1784]	GO:0031100:organ regeneration;GO:0034198:cellular response to amino acid starvation;GO:0006974:cellular response to DNA damage stimulus;GO:0031668:cellular response to extracellular stimulus;	GO:0000307:cyclin-dependent protein kinase holoenzyme complex;GO:0005829:cytosol;GO:0016604:nuclear body;GO:0005730:nucleolus;	GO:0030332:cyclin binding;GO:0019912:cyclin-dependent protein kinase activating kinase activity;GO:0004861:cyclin-dependent protein serine/threonine kinase inhibitor activity;GO:0046872:metal ion binding;	K06625	;ko01522 Endocrine resistance;ko01524 Platinum drug resistance;ko04012 ErbB signaling pathway;ko04066 HIF-1 signaling pathway;ko04068 FoxO signaling pathway;ko04110 Cell cycle;ko04115 p53 signaling pathway;ko04151 PI3K-Akt signaling pathway;ko04218 Cellular senescence;ko04630 JAK-STAT signaling pathway;ko04921 Oxytocin signaling pathway;ko04928 Parathyroid hormone synthesis, secretion and action;…	gnl|CDD|232668	KOG4743, KOG4743, KOG4743, Cyclin-dependent kinase inhibitor [Signal transduction mechanisms].
ENSG00000136960	54.671	5.7727	3.29739	1.67e-10	1.87e-07	8	119557086	119673453	-	ENPP2	ectonucleotide pyrophosphatase/phosphodiesterase 2 [Source:HGNC Symbol%3BAcc:HGNC:3357]	GO:0048870:cell motility;GO:0006935:chemotaxis;GO:0006955:immune response;GO:0034638:phosphatidylcholine catabolic process;GO:0009395:phospholipid catabolic process;GO:0010634:positive regulation of epithelial cell migration;GO:2000394:positive regulation of lamellipodium morphogenesis;GO:0050731:positive regulation of peptidyl-tyrosine phosphorylation;GO:0045765:regulation of angiogenesis;GO:003…	GO:0005615:extracellular space;GO:0005886:plasma membrane;	GO:0047391:alkylglycerophosphoethanolamine phosphodiesterase activity;GO:0005509:calcium ion binding;GO:0016787:hydrolase activity;GO:0004622:lysophospholipase activity;GO:0003676:nucleic acid binding;GO:0004551:nucleotide diphosphatase activity;GO:0004528:phosphodiesterase I activity;GO:0030247:polysaccharide binding;GO:0005044:scavenger receptor activity;GO:0008134:transcription factor binding;…	K01122	;ko00565 Ether lipid metabolism;	gnl|CDD|230584	KOG2645, KOG2645, KOG2645, Type I phosphodiesterase/nucleotide pyrophosphatase [General function prediction only].
ENSG00000114315	66.7753	6.06124	2.62222	2.45e-10	2.71e-07	3	194136148	194138732	+	HES1	hes family bHLH transcription factor 1 [Source:HGNC Symbol%3BAcc:HGNC:5192]	GO:0009952:anterior/posterior pattern specification;GO:0033504:floor plate development;GO:0002088:lens development in camera-type eye;GO:0007517:muscle organ development;GO:0043066:negative regulation of apoptotic process;GO:0048642:negative regulation of skeletal muscle tissue development;GO:0000122:negative regulation of transcription from RNA polymerase II promoter;GO:0045892:negative regulati…	GO:0005634:nucleus;GO:0005737:cytoplasm;GO:0005654:nucleoplasm;GO:0032991:macromolecular complex;	GO:0000981:sequence-specific DNA binding RNA polymerase II transcription factor activity;GO:0046982:protein heterodimerization activity;GO:0000978:RNA polymerase II core promoter proximal region sequence-specific DNA binding;GO:0043565:sequence-specific DNA binding;GO:0051087:chaperone binding;GO:0003677:DNA binding;GO:0001227:RNA polymerase II transcription regulatory region sequence-specific DN…	K06054	;ko03460 Fanconi anemia pathway;ko04330 Notch signaling pathway;ko04950 Maturity onset diabetes of the young;ko05165 Human papillomavirus infection;ko05169 Epstein-Barr virus infection;ko05200 Pathways in cancer;ko05224 Breast cancer;	gnl|CDD|232233	KOG4304, KOG4304, KOG4304, Transcriptional repressors of the hairy/E(spl) family (contains HLH) [Transcription].
ENSG00000181649	37.0007	5.20948	4.30095	2.6e-10	2.81e-07	11	2928273	2929420	-	PHLDA2	pleckstrin homology like domain family A member 2 [Source:HGNC Symbol%3BAcc:HGNC:12385]	GO:0009887:organ morphogenesis;GO:0006915:apoptotic process;GO:0001890:placenta development;GO:0043065:positive regulation of apoptotic process;GO:0030334:regulation of cell migration;GO:0045995:regulation of embryonic development;GO:0010468:regulation of gene expression;GO:0070873:regulation of glycogen metabolic process;GO:1903547:regulation of growth hormone activity;GO:0060721:regulation of s…	GO:0005737:cytoplasm;GO:0016020:membrane;	GO:1901981:phosphatidylinositol phosphate binding;	-	-	-	-
ENSG00000169248	45.2209	5.49892	3.43498	3.06e-10	3.26e-07	4	76033682	76041415	-	CXCL11	C-X-C motif chemokine ligand 11 [Source:HGNC Symbol%3BAcc:HGNC:10638]	GO:0007189:adenylate cyclase-activating G-protein coupled receptor signaling pathway;GO:0007267:cell-cell signaling;GO:0071222:cellular response to lipopolysaccharide;GO:0070098:chemokine-mediated signaling pathway;GO:0006935:chemotaxis;GO:0006954:inflammatory response;GO:0031640:killing of cells of other organism;GO:0030593:neutrophil chemotaxis;GO:0051281:positive regulation of release of seque…	GO:0005576:extracellular region;GO:0005615:extracellular space;	GO:0008009:chemokine activity;GO:0045236:CXCR chemokine receptor binding;GO:0048248:CXCR3 chemokine receptor binding;GO:0008201:heparin binding;	K12672	;ko04060 Cytokine-cytokine receptor interaction;ko04061 Viral protein interaction with cytokine and cytokine receptor;ko04062 Chemokine signaling pathway;ko04620 Toll-like receptor signaling pathway;	-	-
ENSG00000105559	31.2732	4.96685	5.20642	3.23e-10	3.38e-07	19	48837097	48868617	-	PLEKHA4	pleckstrin homology domain containing A4 [Source:HGNC Symbol%3BAcc:HGNC:14339]	GO:0090263:positive regulation of canonical Wnt signaling pathway;GO:2000096:positive regulation of Wnt signaling pathway, planar cell polarity pathway;	GO:0005737:cytoplasm;GO:0031234:extrinsic component of cytoplasmic side of plasma membrane;GO:0005886:plasma membrane;	GO:0042802:identical protein binding;GO:0043325:phosphatidylinositol-3,4-bisphosphate binding;GO:0080025:phosphatidylinositol-3,5-bisphosphate binding;GO:0032266:phosphatidylinositol-3-phosphate binding;GO:0005546:phosphatidylinositol-4,5-bisphosphate binding;	-	-	gnl|CDD|228876	KOG0930, KOG0930, KOG0930, Guanine nucleotide exchange factor Cytohesin, contains PH and Sec7 domains [Intracellular trafficking, secretion, and vesicular transport].
ENSG00000166963	50.4562	5.65696	3.18568	3.52e-10	3.63e-07	15	43510958	43531620	+	MAP1A	microtubule associated protein 1A [Source:HGNC Symbol%3BAcc:HGNC:6835]	GO:0008306:associative learning;GO:0007409:axonogenesis;GO:0016358:dendrite development;GO:0007613:memory;GO:0000226:microtubule cytoskeleton organization;GO:0032435:negative regulation of proteasomal ubiquitin-dependent protein catabolic process;GO:1902817:negative regulation of protein localization to microtubule;GO:0070050:neuron cellular homeostasis;GO:1990535:neuron projection maintenance;GO…	GO:0030424:axon;GO:1904115:axon cytoplasm;GO:0043194:axon initial segment;GO:0005737:cytoplasm;GO:0005829:cytosol;GO:0030425:dendrite;GO:0044307:dendritic branch;GO:1901588:dendritic microtubule;GO:0043198:dendritic shaft;GO:0005874:microtubule;GO:0005875:microtubule associated complex;GO:0043005:neuron projection;GO:0043025:neuronal cell body;GO:0045202:synapse;	GO:0003779:actin binding;GO:0008093:cytoskeletal adaptor activity;GO:0008017:microtubule binding;GO:0005198:structural molecule activity;GO:0048156:tau protein binding;GO:0015631:tubulin binding;	K10429	-	gnl|CDD|231527	KOG3592, KOG3592, KOG3592, Microtubule-associated proteins [Cytoskeleton].
ENSG00000089127	28.1182	4.81343	7.73826	3.85e-10	3.9e-07	12	112905856	112933219	+	OAS1	2'-5'-oligoadenylate synthetase 1 [Source:HGNC Symbol%3BAcc:HGNC:8086]	GO:0035457:cellular response to interferon-alpha;GO:0035458:cellular response to interferon-beta;GO:0098586:cellular response to virus;GO:0042742:defense response to bacterium;GO:0051607:defense response to virus;GO:0042593:glucose homeostasis;GO:0006006:glucose metabolic process;GO:0070106:interleukin-27-mediated signaling pathway;GO:2000342:negative regulation of chemokine (C-X-C motif) ligand …	GO:0005737:cytoplasm;GO:0005829:cytosol;GO:0005783:endoplasmic reticulum;GO:0005576:extracellular region;GO:0016020:membrane;GO:0005739:mitochondrion;GO:0005654:nucleoplasm;GO:0005634:nucleus;GO:0005840:ribosome;	GO:0001730:2'-5'-oligoadenylate synthetase activity;GO:0005524:ATP binding;GO:0003725:double-stranded RNA binding;GO:0046872:metal ion binding;GO:0003964:RNA-directed DNA polymerase activity;GO:0009036:Type II site-specific deoxyribonuclease activity;	K14216	;ko04621 NOD-like receptor signaling pathway;ko05160 Hepatitis C;ko05162 Measles;ko05164 Influenza A;ko05168 Herpes simplex virus 1 infection;ko05169 Epstein-Barr virus infection;ko05171 Coronavirus disease - COVID-19;	-	-
ENSG00000134321	27.7962	4.79682	7.11284	4.74e-10	4.73e-07	2	6865557	6898239	+	RSAD2	radical S-adenosyl methionine domain containing 2 [Source:HGNC Symbol%3BAcc:HGNC:30908]	GO:0035710:CD4-positive, alpha-beta T cell activation;GO:0043367:CD4-positive, alpha-beta T cell differentiation;GO:0051607:defense response to virus;GO:0045087:innate immune response;GO:0050709:negative regulation of protein secretion;GO:0045071:negative regulation of viral genome replication;GO:0050778:positive regulation of immune response;GO:2000553:positive regulation of T-helper 2 cell cyto…	GO:0005783:endoplasmic reticulum;GO:0005789:endoplasmic reticulum membrane;GO:0001650:fibrillar center;GO:0005794:Golgi apparatus;GO:0005811:lipid particle;GO:0005743:mitochondrial inner membrane;GO:0005741:mitochondrial outer membrane;GO:0005739:mitochondrion;	GO:0051539:4 iron, 4 sulfur cluster binding;GO:0016829:lyase activity;GO:0046872:metal ion binding;GO:0043621:protein self-association;	K15045;K13809	;ko05160 Hepatitis C;ko05164 Influenza A;;ko00240 Pyrimidine metabolism;ko01100 Metabolic pathways;ko01240 Biosynthesis of cofactors;	-	-
ENSG00000168062	31.888	4.99494	4.56178	4.91e-10	4.82e-07	11	64987945	64997018	-	BATF2	basic leucine zipper ATF-like transcription factor 2 [Source:HGNC Symbol%3BAcc:HGNC:25163]	GO:0042832:defense response to protozoan;GO:0043011:myeloid dendritic cell differentiation;GO:0006357:regulation of transcription from RNA polymerase II promoter;	GO:0000785:chromatin;GO:0005634:nucleus;	GO:0000981:sequence-specific DNA binding RNA polymerase II transcription factor activity;GO:0000978:RNA polymerase II core promoter proximal region sequence-specific DNA binding;	K09034	;ko05235 PD-L1 expression and PD-1 checkpoint pathway in cancer;	gnl|CDD|231057	KOG3119, KOG3119, KOG3119, Basic region leucine zipper transcription factor [Transcription].
ENSG00000185885	27.2766	4.76959	7.56145	5.18e-10	5e-07	11	310041	315272	+	IFITM1	interferon induced transmembrane protein 1 [Source:HGNC Symbol%3BAcc:HGNC:5412]	GO:0007166:cell surface receptor signaling pathway;GO:0051607:defense response to virus;GO:0030336:negative regulation of cell migration;GO:0008285:negative regulation of cell proliferation;GO:0046597:negative regulation of viral entry into host cell;GO:0045071:negative regulation of viral genome replication;GO:0001503:ossification;GO:0045669:positive regulation of osteoblast differentiation;GO:0…	GO:0016021:integral component of membrane;GO:0005765:lysosomal membrane;GO:0016020:membrane;GO:0005886:plasma membrane;GO:0032991:macromolecular complex;	-	K06566	-	-	-
ENSG00000144655	27.4352	4.77796	6.81332	5.49e-10	5.22e-07	3	39141855	39154562	-	CSRNP1	cysteine and serine rich nuclear protein 1 [Source:HGNC Symbol%3BAcc:HGNC:14300]	GO:0006915:apoptotic process;GO:0060325:face morphogenesis;GO:0048008:platelet-derived growth factor receptor signaling pathway;GO:0045944:positive regulation of transcription from RNA polymerase II promoter;GO:0009791:post-embryonic development;GO:0006357:regulation of transcription from RNA polymerase II promoter;GO:0060021:palate development;GO:0048705:skeletal system morphogenesis;	GO:0000785:chromatin;GO:0005634:nucleus;	GO:0001228:RNA polymerase II transcription regulatory region sequence-specific DNA binding transcription factor activity involved in positive regulation of transcription;GO:0003700:sequence-specific DNA binding transcription factor activity;GO:0000981:sequence-specific DNA binding RNA polymerase II transcription factor activity;GO:0043565:sequence-specific DNA binding;	K17494	-	gnl|CDD|231745	KOG3813, KOG3813, KOG3813, Uncharacterized conserved protein (tumor-suppressor AXUD1 in humans) [General function prediction only].
ENSG00000100292	28.959	4.85594	5.41925	5.66e-10	5.3e-07	22	35380361	35394214	+	HMOX1	heme oxygenase 1 [Source:HGNC Symbol%3BAcc:HGNC:5013]	GO:0001525:angiogenesis;GO:0008219:cell death;GO:0006879:cellular iron ion homeostasis;GO:0071243:cellular response to arsenic-containing substance;	GO:0005901:caveola;GO:0005829:cytosol;GO:0005783:endoplasmic reticulum;GO:0005789:endoplasmic reticulum membrane;	GO:0019899:enzyme binding;GO:0020037:heme binding;GO:0004392:heme oxygenase (decyclizing) activity;GO:0042802:identical protein binding;	K00510	;ko00860 Porphyrin and chlorophyll metabolism;ko01100 Metabolic pathways;ko04066 HIF-1 signaling pathway;ko04216 Ferroptosis;ko04978 Mineral absorption;ko05200 Pathways in cancer;ko05206 MicroRNAs in cancer;ko05225 Hepatocellular carcinoma;ko05418 Fluid shear stress and atherosclerosis;	gnl|CDD|232408	KOG4480, KOG4480, KOG4480, Heme oxygenase [Inorganic ion transport and metabolism].
ENSG00000148926	900.85	9.81514	1.63818	6.41e-10	5.91e-07	11	10305073	10307397	+	ADM	adrenomedullin [Source:HGNC Symbol%3BAcc:HGNC:259]	GO:0007189:adenylate cyclase-activating G-protein coupled receptor signaling pathway;GO:1990410:adrenomedullin receptor signaling pathway;GO:0007568:aging;GO:0097647:amylin receptor signaling pathway;GO:0008209:androgen metabolic process;GO:0031100:organ regeneration;GO:0019731:antibacterial humoral response;GO:0060670:branching involved in labyrinthine layer morphogenesis;GO:0019933:cAMP-mediate…	GO:0005737:cytoplasm;GO:0005576:extracellular region;GO:0005615:extracellular space;	GO:0031700:adrenomedullin receptor binding;GO:0005179:hormone activity;GO:0005102:receptor binding;	K12333	;ko04080 Neuroactive ligand-receptor interaction;ko04270 Vascular smooth muscle contraction;	-	-
ENSG00000117228	75.596	6.24024	2.25091	6.77e-10	6.16e-07	1	89051882	89065360	-	GBP1	guanylate binding protein 1 [Source:HGNC Symbol%3BAcc:HGNC:4182]	GO:0071346:cellular response to interferon-gamma;GO:0071347:cellular response to interleukin-1;GO:0071356:cellular response to tumor necrosis factor;GO:0051607:defense response to virus;GO:0070373:negative regulation of ERK1 and ERK2 cascade;GO:0032703:negative regulation of interleukin-2 production;GO:1903077:negative regulation of protein localization to plasma membrane;GO:1900025:negative regu…	GO:0015629:actin cytoskeleton;GO:0005737:cytoplasm;GO:0031410:cytoplasmic vesicle;GO:0005829:cytosol;GO:0005576:extracellular region;GO:0005794:Golgi apparatus;GO:0000139:Golgi membrane;GO:0005886:plasma membrane;GO:0012506:vesicle membrane;	GO:0003779:actin binding;GO:0019955:cytokine binding;GO:0019899:enzyme binding;GO:0019003:GDP binding;GO:0005525:GTP binding;GO:0003924:GTPase activity;GO:0051879:Hsp90 protein binding;GO:0042802:identical protein binding;GO:0042803:protein homodimerization activity;GO:0030507:spectrin binding;	-	-	gnl|CDD|229976	KOG2037, KOG2037, KOG2037, Guanylate-binding protein [General function prediction only].
ENSG00000164949	31.5811	4.98099	4.3	7.73e-10	6.83e-07	8	94249253	94262350	-	GEM	GTP binding protein overexpressed in skeletal muscle [Source:HGNC Symbol%3BAcc:HGNC:4234]	GO:0007166:cell surface receptor signaling pathway;GO:0051276:chromosome organization;GO:0006955:immune response;GO:0051310:metaphase plate congression;GO:0000278:mitotic cell cycle;GO:1901842:negative regulation of high voltage-gated calcium channel activity;GO:0007165:signal transduction;	GO:0009898:cytoplasmic side of plasma membrane;GO:0030496:midbody;GO:0072686:mitotic spindle;GO:0005634:nucleus;GO:0005886:plasma membrane;GO:0051233:spindle midzone;	GO:0005246:calcium channel regulator activity;GO:0005516:calmodulin binding;GO:0019003:GDP binding;GO:0005525:GTP binding;GO:0003924:GTPase activity;GO:0000287:magnesium ion binding;	K07846	-	gnl|CDD|228344	KOG0395, KOG0395, KOG0395, Ras-related GTPase [General function prediction only].
ENSG00000130066	26.1167	4.7069	7.5072	7.74e-10	6.83e-07	X	23783173	23786210	+	SAT1	spermidine/spermine N1-acetyltransferase 1 [Source:HGNC Symbol%3BAcc:HGNC:10540]	GO:0001525:angiogenesis;GO:0006596:polyamine biosynthetic process;GO:0009447:putrescine catabolic process;GO:0032918:spermidine acetylation;	GO:0005829:cytosol;	GO:0004145:diamine N-acetyltransferase activity;GO:0042802:identical protein binding;GO:0008080:N-acetyltransferase activity;GO:0019809:spermidine binding;	K00657	;ko00330 Arginine and proline metabolism;ko01100 Metabolic pathways;ko04216 Ferroptosis;	gnl|CDD|231154	KOG3216, KOG3216, KOG3216, Diamine acetyltransferase [Amino acid transport and metabolism].
ENSG00000026751	73.5653	6.20095	2.21335	8.83e-10	7.68e-07	1	160739057	160754821	+	SLAMF7	SLAM family member 7 [Source:HGNC Symbol%3BAcc:HGNC:21394]	GO:0002250:adaptive immune response;GO:0007155:cell adhesion;GO:0030101:natural killer cell activation;GO:0042267:natural killer cell mediated cytotoxicity;	GO:0016021:integral component of membrane;GO:0005886:plasma membrane;	GO:0042802:identical protein binding;	K06733;K02927	-;ko03010 Ribosome;ko04120 Ubiquitin mediated proteolysis;ko04137 Mitophagy - animal;ko05012 Parkinson disease;ko05022 Pathways of neurodegeneration - multiple diseases;ko05131 Shigellosis;ko05167 Kaposi sarcoma-associated herpesvirus infection;ko05171 Coronavirus disease - COVID-19;	-	-
ENSG00000197122	26.7165	4.73966	5.76951	1.02e-09	8.73e-07	20	37344685	37406050	+	SRC	SRC proto-oncogene%2C non-receptor tyrosine kinase [Source:HGNC Symbol%3BAcc:HGNC:11283]	GO:0032148:activation of protein kinase B activity;GO:0034332:adherens junction organization;GO:0086098:angiotensin-activated signaling pathway involved in heart process;GO:0045453:bone resorption;	GO:0005884:actin filament;GO:0005901:caveola;GO:0030054:cell junction;GO:0005737:cytoplasm;	GO:0005524:ATP binding;GO:0051117:ATPase binding;GO:0070700:BMP receptor binding;GO:0045296:cadherin binding;GO:0046872:metal ion binding;GO:0004715:non-membrane spanning protein tyrosine kinase activity;GO:0004714:transmembrane receptor protein tyrosine kinase activity;GO:0050839:cell adhesion molecule binding;GO:0071253:connexin binding;	K05704	;ko01521 EGFR tyrosine kinase inhibitor resistance;ko01522 Endocrine resistance;ko04012 ErbB signaling pathway;ko04013 MAPK signaling pathway - fly;ko04015 Rap1 signaling pathway;ko04062 Chemokine signaling pathway;ko04137 Mitophagy - animal;ko04144 Endocytosis;ko04360 Axon guidance;ko04370 VEGF signaling pathway;ko04510 Focal adhesion;ko04520 Adherens junction;ko04530 Tight junction;ko04540 Gap …	gnl|CDD|228146	KOG0197, KOG0197, KOG0197, Tyrosine kinases [Signal transduction mechanisms].
ENSG00000225964	35.0258	5.13035	3.52782	1.1e-09	9.29e-07	2	6819463	6840464	-	NRIR	negative regulator of interferon response [Source:HGNC Symbol%3BAcc:HGNC:51269]	-	-	-	-	-
ENSG00000081041	833.919	9.70376	1.53204	1.23e-09	1.01e-06	4	74097040	74099196	-	CXCL2	C-X-C motif chemokine ligand 2 [Source:HGNC Symbol%3BAcc:HGNC:4603]	GO:0071222:cellular response to lipopolysaccharide;GO:0070098:chemokine-mediated signaling pathway;GO:0006935:chemotaxis;GO:0006954:inflammatory response;GO:0031640:killing of cells of other organism;GO:0030593:neutrophil chemotaxis;GO:0002237:response to molecule of bacterial origin;	GO:0005576:extracellular region;GO:0005615:extracellular space;	GO:0008009:chemokine activity;GO:0045236:CXCR chemokine receptor binding;	K05505	;ko04060 Cytokine-cytokine receptor interaction;ko04061 Viral protein interaction with cytokine and cytokine receptor;ko04062 Chemokine signaling pathway;ko04064 NF-kappa B signaling pathway;ko04621 NOD-like receptor signaling pathway;ko04657 IL-17 signaling pathway;ko04668 TNF signaling pathway;ko05120 Epithelial cell signaling in Helicobacter pylori infection;ko05134 Legionellosis;ko05146 Amoeb…	-	-
ENSG00000233975	833.919	9.70376	1.53204	1.23e-09	1.01e-06	1	27660328	27666279	-	LINC02574	long intergenic non-protein coding RNA 2574 [Source:HGNC Symbol%3BAcc:HGNC:53746]	-	-	-	-	-
ENSG00000171860	27.8805	4.80118	4.72785	1.37e-09	1.12e-06	12	8056844	8066359	-	C3AR1	complement C3a receptor 1 [Source:HGNC Symbol%3BAcc:HGNC:1319]	GO:0008015:blood circulation;GO:0006935:chemotaxis;GO:0002430:complement receptor mediated signaling pathway;GO:0007186:G-protein coupled receptor signaling pathway;GO:0006954:inflammatory response;GO:0007200:phospholipase C-activating G-protein coupled receptor signaling pathway;GO:0045766:positive regulation of angiogenesis;GO:0007204:positive regulation of cytosolic calcium ion concentration;G…	GO:0035577:azurophil granule membrane;GO:0005887:integral component of plasma membrane;GO:0005886:plasma membrane;GO:0035579:specific granule membrane;	GO:0004876:complement component C3a receptor activity;GO:0004875:complement receptor activity;GO:0004930:G-protein coupled receptor activity;	K04009	;ko04080 Neuroactive ligand-receptor interaction;ko04610 Complement and coagulation cascades;ko05150 Staphylococcus aureus infection;ko05171 Coronavirus disease - COVID-19;	gnl|CDD|232148	KOG4219, KOG4219, KOG4219, G protein-coupled receptor [Signal transduction mechanisms].
ENSG00000119508	53.0554	5.72943	2.69557	1.44e-09	1.15e-06	9	99821855	99866891	+	NR4A3	nuclear receptor subfamily 4 group A member 3 [Source:HGNC Symbol%3BAcc:HGNC:7982]	GO:0031100:organ regeneration;GO:0045333:cellular respiration;GO:0071870:cellular response to catecholamine stimulus;GO:0071376:cellular response to corticotropin-releasing hormone stimulus;GO:0044320:cellular response to leptin stimulus;GO:0035726:common myeloid progenitor cell proliferation;GO:0097009:energy homeostasis;GO:0045444:fat cell differentiation;GO:0007369:gastrulation;GO:0043303:mast…	GO:0000785:chromatin;GO:0005654:nucleoplasm;GO:0005634:nucleus;GO:0005667:transcription factor complex;	GO:0035497:cAMP response element binding;GO:0003677:DNA binding;GO:0001228:RNA polymerase II transcription regulatory region sequence-specific DNA binding transcription factor activity involved in positive regulation of transcription;GO:0000981:sequence-specific DNA binding RNA polymerase II transcription factor activity;GO:0035259:glucocorticoid receptor binding;GO:0004879:ligand-activated seque…	K08559	;ko05202 Transcriptional misregulation in cancer;	gnl|CDD|232146	KOG4217, KOG4217, KOG4217, Nuclear receptors of the nerve growth factor-induced protein B type [Transcription].
ENSG00000142089	24.0802	4.58978	8.547	1.48e-09	1.17e-06	11	319676	329475	-	IFITM3	interferon induced transmembrane protein 3 [Source:HGNC Symbol%3BAcc:HGNC:5414]	GO:0051607:defense response to virus;GO:0006955:immune response;GO:0046597:negative regulation of viral entry into host cell;GO:0045071:negative regulation of viral genome replication;GO:0032897:negative regulation of viral transcription;GO:0035455:response to interferon-alpha;GO:0035456:response to interferon-beta;GO:0034341:response to interferon-gamma;GO:0009615:response to virus;GO:0060337:ty…	GO:0031901:early endosome membrane;GO:0016021:integral component of membrane;GO:0031902:late endosome membrane;GO:0005765:lysosomal membrane;GO:0048471:perinuclear region of cytoplasm;GO:0005886:plasma membrane;GO:0032991:macromolecular complex;	-	K06566;K09228;K12870	-;ko05168 Herpes simplex virus 1 infection;;ko03040 Spliceosome;	-	-
ENSG00000105246	804.172	9.65136	1.48221	1.74e-09	1.34e-06	19	4229523	4237528	+	EBI3	Epstein-Barr virus induced 3 [Source:HGNC Symbol%3BAcc:HGNC:3129]	GO:0019221:cytokine-mediated signaling pathway;GO:0006959:humoral immune response;GO:0033210:leptin-mediated signaling pathway;GO:0046641:positive regulation of alpha-beta T cell proliferation;GO:0032729:positive regulation of interferon-gamma production;GO:0042088:T-helper 1 type immune response;	GO:0005788:endoplasmic reticulum lumen;GO:0009897:external side of plasma membrane;GO:0005576:extracellular region;GO:0005615:extracellular space;GO:0005886:plasma membrane;GO:0043235:receptor complex;	GO:0005125:cytokine activity;GO:0019955:cytokine binding;GO:0004896:cytokine receptor activity;GO:0017046:peptide hormone binding;	-	-	gnl|CDD|232150	KOG4221, KOG4221, KOG4221, Receptor mediating netrin-dependent axon guidance [Signal transduction mechanisms].
ENSG00000166592	804.172	9.65136	1.48221	1.74e-09	1.34e-06	16	66921679	66925536	-	RRAD	RRAD%2C Ras related glycolysis inhibitor and calcium channel regulator [Source:HGNC Symbol%3BAcc:HGNC:10446]	GO:1901842:negative regulation of high voltage-gated calcium channel activity;GO:0007264:small GTPase mediated signal transduction;	GO:0005829:cytosol;GO:0005886:plasma membrane;	GO:0005246:calcium channel regulator activity;GO:0005516:calmodulin binding;GO:0005525:GTP binding;GO:0003924:GTPase activity;	K07845	-	gnl|CDD|228344	KOG0395, KOG0395, KOG0395, Ras-related GTPase [General function prediction only].
ENSG00000162645	26.649	4.73601	4.75198	1.87e-09	1.42e-06	1	89106132	89150456	-	GBP2	guanylate binding protein 2 [Source:HGNC Symbol%3BAcc:HGNC:4183]	GO:0071346:cellular response to interferon-gamma;GO:0071347:cellular response to interleukin-1;GO:0071356:cellular response to tumor necrosis factor;GO:0050830:defense response to Gram-positive bacterium;GO:0042832:defense response to protozoan;GO:0006955:immune response;GO:0034504:protein localization to nucleus;GO:0042742:defense response to bacterium;GO:0051607:defense response to virus;	GO:0005737:cytoplasm;GO:0031410:cytoplasmic vesicle;GO:0005829:cytosol;GO:0005794:Golgi apparatus;GO:0000139:Golgi membrane;GO:0005654:nucleoplasm;GO:0005634:nucleus;GO:0048471:perinuclear region of cytoplasm;GO:0005576:extracellular region;GO:0005886:plasma membrane;	GO:0005525:GTP binding;GO:0003924:GTPase activity;GO:0042802:identical protein binding;GO:0042803:protein homodimerization activity;	-	-	gnl|CDD|229976	KOG2037, KOG2037, KOG2037, Guanylate-binding protein [General function prediction only].
ENSG00000159388	23.4538	4.55175	7.59935	2.01e-09	1.52e-06	1	203305491	203309602	+	BTG2	BTG anti-proliferation factor 2 [Source:HGNC Symbol%3BAcc:HGNC:1131]	GO:0009952:anterior/posterior pattern specification;GO:0008306:associative learning;GO:0006974:cellular response to DNA damage stimulus;GO:0021954:central nervous system neuron development;GO:0021542:dentate gyrus development;GO:0006281:DNA repair;GO:0008285:negative regulation of cell proliferation;GO:0045930:negative regulation of mitotic cell cycle;GO:2000178:negative regulation of neural prec…	GO:0005737:cytoplasm;GO:0005829:cytosol;GO:0070062:extracellular exosome;GO:0005634:nucleus;	GO:0003714:transcription corepressor activity;	K14443	;ko03018 RNA degradation;	gnl|CDD|231937	KOG4006, KOG4006, KOG4006, Anti-proliferation factor BTG1/TOB [Signal transduction mechanisms, General function prediction only].
ENSG00000240583	66.2548	6.04995	2.06933	2.3e-09	1.7e-06	7	30911853	30925517	+	AQP1	aquaporin 1 (Colton blood group) [Source:HGNC Symbol%3BAcc:HGNC:633]	GO:0015696:ammonium transport;GO:0035378:carbon dioxide transmembrane transport;GO:0015670:carbon dioxide transport;GO:0006884:cell volume homeostasis;GO:0019725:cellular homeostasis;GO:0071474:cellular hyperosmotic response;GO:0071320:cellular response to cAMP;GO:0071280:cellular response to copper ion;GO:0071549:cellular response to dexamethasone stimulus;GO:0070301:cellular response to hydroge…	GO:0045177:apical part of cell;GO:0016324:apical plasma membrane;GO:0009925:basal plasma membrane;GO:0016323:basolateral plasma membrane;GO:0005903:brush border;GO:0031526:brush border membrane;GO:0005737:cytoplasm;GO:0070062:extracellular exosome;GO:0016021:integral component of membrane;GO:0005887:integral component of plasma membrane;GO:0031965:nuclear membrane;GO:0005634:nucleus;GO:0005886:pl…	GO:0008519:ammonium transmembrane transporter activity;GO:0035379:carbon dioxide transmembrane transporter activity;GO:0015168:glycerol transmembrane transporter activity;GO:0042802:identical protein binding;GO:0005223:intracellular cGMP activated cation channel activity;GO:0030184:nitric oxide transmembrane transporter activity;GO:0005267:potassium channel activity;GO:0015079:potassium ion trans…	K09864	;ko04924 Renin secretion;ko04964 Proximal tubule bicarbonate reclamation;ko04976 Bile secretion;	gnl|CDD|228172	KOG0223, KOG0223, KOG0223, Aquaporin (major intrinsic protein family) [Carbohydrate transport and metabolism].
ENSG00000244482	104.082	6.70158	1.80052	2.32e-09	1.7e-06	19	54236592	54242791	-	LILRA6	leukocyte immunoglobulin like receptor A6 [Source:HGNC Symbol%3BAcc:HGNC:15495]	GO:0002250:adaptive immune response;	GO:0016021:integral component of membrane;	-	K06512	;ko04380 Osteoclast differentiation;ko04662 B cell receptor signaling pathway;	-	-
ENSG00000111335	22.8564	4.51453	8.83935	2.35e-09	1.71e-06	12	112978395	113011723	+	OAS2	2'-5'-oligoadenylate synthetase 2 [Source:HGNC Symbol%3BAcc:HGNC:8087]	GO:0042742:defense response to bacterium;GO:0051607:defense response to virus;GO:0070106:interleukin-27-mediated signaling pathway;GO:0045071:negative regulation of viral genome replication;GO:0006139:nucleobase-containing compound metabolic process;GO:0032728:positive regulation of interferon-beta production;GO:0032760:positive regulation of tumor necrosis factor production;GO:1903487:regulation…	GO:0005737:cytoplasm;GO:0005829:cytosol;GO:0043231:intracellular membrane-bounded organelle;GO:0016020:membrane;GO:0005654:nucleoplasm;GO:0048471:perinuclear region of cytoplasm;	GO:0001730:2'-5'-oligoadenylate synthetase activity;GO:0005524:ATP binding;GO:0003725:double-stranded RNA binding;GO:0046872:metal ion binding;	K14216	;ko04621 NOD-like receptor signaling pathway;ko05160 Hepatitis C;ko05162 Measles;ko05164 Influenza A;ko05168 Herpes simplex virus 1 infection;ko05169 Epstein-Barr virus infection;ko05171 Coronavirus disease - COVID-19;	-	-
ENSG00000130589	22.7932	4.51053	7.8948	2.55e-09	1.83e-06	20	63558086	63574239	-	HELZ2	helicase with zinc finger 2 [Source:HGNC Symbol%3BAcc:HGNC:30021]	GO:0000184:nuclear-transcribed mRNA catabolic process, nonsense-mediated decay;GO:0045944:positive regulation of transcription from RNA polymerase II promoter;	GO:0005737:cytoplasm;GO:0005654:nucleoplasm;GO:0016020:membrane;	GO:0005524:ATP binding;GO:0003677:DNA binding;GO:0046872:metal ion binding;GO:0030374:ligand-dependent nuclear receptor transcription coactivator activity;GO:0004540:ribonuclease activity;GO:0003723:RNA binding;GO:0003724:RNA helicase activity;	K17985	;ko04137 Mitophagy - animal;ko04140 Autophagy - animal;ko05010 Alzheimer disease;ko05014 Amyotrophic lateral sclerosis;ko05016 Huntington disease;ko05017 Spinocerebellar ataxia;ko05022 Pathways of neurodegeneration - multiple diseases;	gnl|CDD|230041	KOG2102, KOG2102, KOG2102, Exosomal 3'-5' exoribonuclease complex, subunit Rrp44/Dis3 [Translation, ribosomal structure and biogenesis].
ENSG00000145623	35.7984	5.16182	3.11135	2.58e-09	1.83e-06	5	38845858	38945596	+	OSMR	oncostatin M receptor [Source:HGNC Symbol%3BAcc:HGNC:8507]	GO:0019221:cytokine-mediated signaling pathway;GO:0038165:oncostatin-M-mediated signaling pathway;GO:0002675:positive regulation of acute inflammatory response;GO:0008284:positive regulation of cell proliferation;GO:0034097:response to cytokine;GO:0031532:actin cytoskeleton reorganization;GO:0009792:embryo development ending in birth or egg hatching;GO:0018105:peptidyl-serine phosphorylation;GO:0…	GO:0016324:apical plasma membrane;GO:0009897:external side of plasma membrane;GO:0005900:oncostatin-M receptor complex;GO:0005886:plasma membrane;GO:0043235:receptor complex;GO:0005829:cytosol;GO:0031932:TORC2 complex;	GO:0005127:ciliary neurotrophic factor receptor binding;GO:0019955:cytokine binding;GO:0004896:cytokine receptor activity;GO:0019838:growth factor binding;GO:0004923:leukemia inhibitory factor receptor activity;GO:0019901:protein kinase binding;GO:0043539:protein serine/threonine kinase activator activity;GO:0043022:ribosome binding;	K05057;K08267	;ko04060 Cytokine-cytokine receptor interaction;ko04151 PI3K-Akt signaling pathway;ko04630 JAK-STAT signaling pathway;;ko04150 mTOR signaling pathway;	gnl|CDD|231450	KOG3513, KOG3513, KOG3513, Neural cell adhesion molecule L1 [Signal transduction mechanisms].
ENSG00000132669	49.0887	5.61732	2.58824	2.94e-09	2.07e-06	20	19757606	20002457	+	RIN2	Ras and Rab interactor 2 [Source:HGNC Symbol%3BAcc:HGNC:18750]	GO:0006897:endocytosis;GO:0010595:positive regulation of endothelial cell migration;GO:2001214:positive regulation of vasculogenesis;GO:0007264:small GTPase mediated signal transduction;	GO:0005829:cytosol;	GO:0030695:GTPase regulator activity;GO:0005085:guanyl-nucleotide exchange factor activity;	-	-	gnl|CDD|230259	KOG2320, KOG2320, KOG2320, RAS effector RIN1 (contains VPS domain) [Intracellular trafficking, secretion, and vesicular transport].
ENSG00000197019	24.484	4.61377	5.00374	3.22e-09	2.24e-06	19	40421589	40425992	-	SERTAD1	SERTA domain containing 1 [Source:HGNC Symbol%3BAcc:HGNC:17932]	GO:0048096:chromatin-mediated maintenance of transcription;GO:0008284:positive regulation of cell proliferation;GO:0045944:positive regulation of transcription from RNA polymerase II promoter;GO:0000079:regulation of cyclin-dependent protein serine/threonine kinase activity;	GO:0005737:cytoplasm;GO:0005634:nucleus;	-	K12581	;ko03018 RNA degradation;	-	-
ENSG00000134070	24.6498	4.62351	4.72603	3.46e-09	2.37e-06	3	10164919	10243745	+	IRAK2	interleukin 1 receptor associated kinase 2 [Source:HGNC Symbol%3BAcc:HGNC:6113]	GO:0019221:cytokine-mediated signaling pathway;GO:0007249:I-kappaB kinase/NF-kappaB signaling;GO:0006954:inflammatory response;GO:0070498:interleukin-1-mediated signaling pathway;GO:0035556:intracellular signal transduction;GO:0031663:lipopolysaccharide-mediated signaling pathway;GO:0002755:MyD88-dependent toll-like receptor signaling pathway;GO:0032088:negative regulation of NF-kappaB transcript…	GO:0005737:cytoplasm;GO:0005829:cytosol;GO:0010008:endosome membrane;GO:0005634:nucleus;GO:0005886:plasma membrane;	GO:0005524:ATP binding;GO:0046982:protein heterodimerization activity;GO:0042803:protein homodimerization activity;GO:0004672:protein kinase activity;GO:0004674:protein serine/threonine kinase activity;	K04731	;ko04722 Neurotrophin signaling pathway;ko05152 Tuberculosis;	gnl|CDD|229129	KOG1187, KOG1187, KOG1187, Serine/threonine protein kinase [Signal transduction mechanisms].
ENSG00000145911	39.2167	5.2934	2.83688	3.49e-09	2.37e-06	5	178113532	178126081	+	N4BP3	NEDD4 binding protein 3 [Source:HGNC Symbol%3BAcc:HGNC:29852]	GO:0007399:nervous system development;	GO:0030424:axon;GO:0031410:cytoplasmic vesicle;GO:0030425:dendrite;	-	-	-	-	-
ENSG00000173846	23.1168	4.53087	5.43892	3.85e-09	2.58e-06	1	44800377	44805990	+	PLK3	polo like kinase 3 [Source:HGNC Symbol%3BAcc:HGNC:2154]	GO:0006915:apoptotic process;GO:0006974:cellular response to DNA damage stimulus;GO:0031122:cytoplasmic microtubule organization;GO:0006977:DNA damage response, signal transduction by p53 class mediator resulting in cell cycle arrest;GO:0007113:endomitotic cell cycle;GO:0000082:G1/S transition of mitotic cell cycle;GO:0000086:G2/M transition of mitotic cell cycle;GO:0090166:Golgi disassembly;GO:0…	GO:0005813:centrosome;GO:0005737:cytoplasm;GO:0030425:dendrite;GO:0005795:Golgi stack;GO:0043025:neuronal cell body;GO:0005730:nucleolus;GO:0005654:nucleoplasm;GO:0005634:nucleus;GO:0000922:spindle pole;GO:0000785:chromatin;	GO:0005524:ATP binding;GO:0002039:p53 binding;GO:0004674:protein serine/threonine kinase activity;GO:0004672:protein kinase activity;	K08862	;ko04068 FoxO signaling pathway;ko04625 C-type lectin receptor signaling pathway;ko05152 Tuberculosis;	gnl|CDD|228523	KOG0575, KOG0575, KOG0575, Polo-like serine/threonine protein kinase [Cell cycle control, cell division, chromosome partitioning].
ENSG00000069399	22.8098	4.51158	5.4431	4.25e-09	2.82e-06	19	44747705	44760044	+	BCL3	BCL3 transcription coactivator [Source:HGNC Symbol%3BAcc:HGNC:998]	GO:0019730:antimicrobial humoral response;GO:0006974:cellular response to DNA damage stimulus;GO:0042742:defense response to bacterium;GO:0042832:defense response to protozoan;GO:0030330:DNA damage response, signal transduction by p53 class mediator;GO:0030198:extracellular matrix organization;GO:0002268:follicular dendritic cell differentiation;GO:0002467:germinal center formation;GO:0002455:hum…	GO:0032996:Bcl3-Bcl10 complex;GO:0033257:Bcl3/NF-kappaB2 complex;GO:0005737:cytoplasm;GO:0005829:cytosol;GO:0043231:intracellular membrane-bounded organelle;GO:0030496:midbody;GO:0005654:nucleoplasm;GO:0005634:nucleus;GO:0048471:perinuclear region of cytoplasm;GO:0005886:plasma membrane;GO:0032991:macromolecular complex;	GO:0042826:histone deacetylase binding;GO:0030674:protein binding, bridging;GO:0003713:transcription coactivator activity;GO:0003714:transcription corepressor activity;	K09258	;ko04625 C-type lectin receptor signaling pathway;ko04668 TNF signaling pathway;	gnl|CDD|232107	KOG4177, KOG4177, KOG4177, Ankyrin [Cell wall/membrane/envelope biogenesis].
ENSG00000134107	21.5907	4.43234	7.49541	4.29e-09	2.82e-06	3	4979437	4985323	+	BHLHE40	basic helix-loop-helix family member e40 [Source:HGNC Symbol%3BAcc:HGNC:1046]	GO:0009952:anterior/posterior pattern specification;GO:0032922:circadian regulation of gene expression;GO:0007623:circadian rhythm;GO:0043153:entrainment of circadian clock by photoperiod;GO:0043433:negative regulation of sequence-specific DNA binding transcription factor activity;GO:0000122:negative regulation of transcription from RNA polymerase II promoter;GO:0045892:negative regulation of tra…	GO:0000785:chromatin;GO:0005737:cytoplasm;GO:0016604:nuclear body;GO:0005634:nucleus;	GO:0043425:bHLH transcription factor binding;GO:0003700:sequence-specific DNA binding transcription factor activity;GO:0000981:sequence-specific DNA binding RNA polymerase II transcription factor activity;GO:0001227:RNA polymerase II transcription regulatory region sequence-specific DNA binding transcription factor activity involved in negative regulation of transcription;GO:0070888:E-box binding…	K03729	;ko04710 Circadian rhythm;	gnl|CDD|232233	KOG4304, KOG4304, KOG4304, Transcriptional repressors of the hairy/E(spl) family (contains HLH) [Transcription].
ENSG00000116983	722.368	9.49659	1.33549	4.33e-09	2.82e-06	1	39678648	39691485	-	HPCAL4	hippocalcin like 4 [Source:HGNC Symbol%3BAcc:HGNC:18212]	GO:0007165:signal transduction;	-	GO:0005246:calcium channel regulator activity;GO:0005509:calcium ion binding;	-	-	gnl|CDD|227995	KOG0044, KOG0044, KOG0044, Ca2+ sensor (EF-Hand superfamily) [Signal transduction mechanisms].
ENSG00000168685	23.7622	4.57059	4.7528	4.46e-09	2.87e-06	5	35852695	35879603	+	IL7R	interleukin 7 receptor [Source:HGNC Symbol%3BAcc:HGNC:6024]	GO:0042100:B cell proliferation;GO:0000902:cell morphogenesis;GO:0007166:cell surface receptor signaling pathway;GO:0050830:defense response to Gram-positive bacterium;GO:0048872:homeostasis of number of cells;GO:0006955:immune response;GO:0048535:lymph node development;GO:0070233:negative regulation of T cell apoptotic process;GO:0001915:negative regulation of T cell mediated cytotoxicity;GO:000…	GO:0030669:clathrin-coated endocytic vesicle membrane;GO:0005829:cytosol;GO:0009897:external side of plasma membrane;GO:0005576:extracellular region;GO:0016021:integral component of membrane;GO:0005654:nucleoplasm;GO:0005886:plasma membrane;	GO:0003823:antigen binding;GO:0004896:cytokine receptor activity;GO:0004917:interleukin-7 receptor activity;	K05072	;ko04060 Cytokine-cytokine receptor interaction;ko04068 FoxO signaling pathway;ko04151 PI3K-Akt signaling pathway;ko04630 JAK-STAT signaling pathway;ko04640 Hematopoietic cell lineage;ko05200 Pathways in cancer;ko05340 Primary immunodeficiency;	-	-
ENSG00000108700	714.931	9.48166	1.32137	4.77e-09	3.04e-06	17	34319435	34321402	+	CCL8	C-C motif chemokine ligand 8 [Source:HGNC Symbol%3BAcc:HGNC:10635]	GO:0006816:calcium ion transport;GO:0007267:cell-cell signaling;GO:0006874:cellular calcium ion homeostasis;GO:0071346:cellular response to interferon-gamma;GO:0071347:cellular response to interleukin-1;GO:0071356:cellular response to tumor necrosis factor;GO:0070098:chemokine-mediated signaling pathway;GO:0006935:chemotaxis;GO:0048245:eosinophil chemotaxis;GO:0006887:exocytosis;GO:0007186:G-prot…	GO:0005615:extracellular space;	GO:0048020:CCR chemokine receptor binding;GO:0008009:chemokine activity;GO:0008201:heparin binding;GO:0016004:phospholipase activator activity;GO:0004672:protein kinase activity;	K16596	;ko04060 Cytokine-cytokine receptor interaction;ko04061 Viral protein interaction with cytokine and cytokine receptor;ko04062 Chemokine signaling pathway;	-	-
ENSG00000158714	707.494	9.46657	1.30712	5.26e-09	3.32e-06	1	159826811	159837492	+	SLAMF8	SLAM family member 8 [Source:HGNC Symbol%3BAcc:HGNC:21391]	GO:0002336:B-1 B cell lineage commitment;GO:0035690:cellular response to drug;GO:0042742:defense response to bacterium;GO:0002232:leukocyte chemotaxis involved in inflammatory response;GO:2000509:negative regulation of dendritic cell chemotaxis;GO:0010760:negative regulation of macrophage chemotaxis;GO:0090027:negative regulation of monocyte chemotaxis;GO:1902623:negative regulation of neutrophil…	GO:0009986:cell surface;GO:0016021:integral component of membrane;	GO:0042802:identical protein binding;GO:0038023:signaling receptor activity;	K16853	-	-	-
ENSG00000108679	21.9445	4.45579	5.67379	5.36e-09	3.34e-06	17	78971238	78979947	-	LGALS3BP	galectin 3 binding protein [Source:HGNC Symbol%3BAcc:HGNC:6564]	GO:0007155:cell adhesion;GO:0006968:cellular defense response;GO:0007165:signal transduction;	GO:0072562:blood microparticle;GO:0070062:extracellular exosome;GO:0005576:extracellular region;GO:0005615:extracellular space;GO:0016020:membrane;GO:0031089:platelet dense granule lumen;	GO:0005044:scavenger receptor activity;	K17300	-	gnl|CDD|232370	KOG4441, KOG4441, KOG4441, Proteins containing BTB/POZ and Kelch domains, involved in regulatory/signal transduction processes [Signal transduction mechanisms, General function prediction only].
ENSG00000132274	20.7806	4.37716	7.4981	6.08e-09	3.76e-06	11	5689610	5737089	+	TRIM22	tripartite motif containing 22 [Source:HGNC Symbol%3BAcc:HGNC:16379]	GO:0051607:defense response to virus;GO:0006955:immune response;GO:0045087:innate immune response;GO:0010508:positive regulation of autophagy;GO:0051091:positive regulation of sequence-specific DNA binding transcription factor activity;GO:0043123:positive regulation of I-kappaB kinase/NF-kappaB signaling;GO:0051092:positive regulation of NF-kappaB transcription factor activity;GO:0000209:protein …	GO:0015030:Cajal body;GO:0005737:cytoplasm;GO:0005829:cytosol;GO:0005794:Golgi apparatus;GO:0016604:nuclear body;GO:0016607:nuclear speck;GO:0005654:nucleoplasm;GO:0005634:nucleus;GO:0016021:integral component of membrane;GO:0005886:plasma membrane;	GO:0042802:identical protein binding;GO:0042803:protein homodimerization activity;GO:0019901:protein kinase binding;GO:0030674:protein binding, bridging;GO:0003713:transcription coactivator activity;GO:0003714:transcription corepressor activity;GO:0061630:ubiquitin protein ligase activity;GO:0008270:zinc ion binding;GO:0004930:G-protein coupled receptor activity;GO:0004984:olfactory receptor acti…	K11999;K04257	-;ko04740 Olfactory transduction;	gnl|CDD|230116	KOG2177, KOG2177, KOG2177, Predicted E3 ubiquitin ligase [Posttranslational modification, protein turnover, chaperones].
ENSG00000101017	21.2732	4.41096	5.70289	7.43e-09	4.54e-06	20	46118271	46129863	+	CD40	CD40 molecule [Source:HGNC Symbol%3BAcc:HGNC:11919]	GO:0042113:B cell activation;GO:0019724:B cell mediated immunity;GO:0042100:B cell proliferation;GO:0023035:CD40 signaling pathway;GO:0006874:cellular calcium ion homeostasis;GO:0036018:cellular response to erythropoietin;GO:0071347:cellular response to interleukin-1;GO:0071222:cellular response to lipopolysaccharide;GO:0071260:cellular response to mechanical stimulus;GO:0071356:cellular response…	GO:0035631:CD40 receptor complex;GO:0009986:cell surface;GO:0005737:cytoplasm;GO:0009897:external side of plasma membrane;GO:0070062:extracellular exosome;GO:0005887:integral component of plasma membrane;GO:0043231:intracellular membrane-bounded organelle;GO:0043025:neuronal cell body;GO:0005886:plasma membrane;GO:0043196:varicosity;	GO:0003823:antigen binding;GO:0019899:enzyme binding;GO:0019904:protein domain specific binding;GO:0038023:signaling receptor activity;GO:0031625:ubiquitin protein ligase binding;	K03160	;ko04060 Cytokine-cytokine receptor interaction;ko04064 NF-kappa B signaling pathway;ko04514 Cell adhesion molecules;ko04620 Toll-like receptor signaling pathway;ko04672 Intestinal immune network for IgA production;ko05144 Malaria;ko05145 Toxoplasmosis;ko05166 Human T-cell leukemia virus 1 infection;ko05169 Epstein-Barr virus infection;ko05202 Transcriptional misregulation in cancer;ko05310 Asthm…	-	-
ENSG00000152778	20.6101	4.36528	6.35454	8.03e-09	4.87e-06	10	89414568	89421605	+	IFIT5	interferon induced protein with tetratricopeptide repeats 5 [Source:HGNC Symbol%3BAcc:HGNC:13328]	GO:0051607:defense response to virus;GO:0045087:innate immune response;GO:0045071:negative regulation of viral genome replication;GO:0043123:positive regulation of I-kappaB kinase/NF-kappaB signaling;	GO:0015629:actin cytoskeleton;GO:0045177:apical part of cell;GO:0005829:cytosol;GO:0005886:plasma membrane;GO:0032587:ruffle membrane;	GO:0003690:double-stranded DNA binding;GO:0008266:poly(U) RNA binding;GO:0003723:RNA binding;GO:0000339:RNA cap binding;GO:0003727:single-stranded RNA binding;GO:0000049:tRNA binding;	K14217	;ko05160 Hepatitis C;	gnl|CDD|232554	KOG4626, KOG4626, KOG4626, O-linked N-acetylglucosamine transferase OGT [Carbohydrate transport and metabolism, Posttranslational modification, protein turnover, chaperones, Signal transduction mechanisms].
ENSG00000115009	42.6169	5.41335	2.39386	1.05e-08	6.33e-06	2	227805739	227817564	+	CCL20	C-C motif chemokine ligand 20 [Source:HGNC Symbol%3BAcc:HGNC:10619]	GO:0035584:calcium-mediated signaling using intracellular calcium source;GO:0060326:cell chemotaxis;GO:0007267:cell-cell signaling;GO:0071346:cellular response to interferon-gamma;GO:0071347:cellular response to interleukin-1;GO:0071356:cellular response to tumor necrosis factor;GO:0070098:chemokine-mediated signaling pathway;GO:0006935:chemotaxis;GO:0042742:defense response to bacterium;GO:00071…	GO:0005576:extracellular region;GO:0005615:extracellular space;	GO:0048020:CCR chemokine receptor binding;GO:0031731:CCR6 chemokine receptor binding;GO:0008009:chemokine activity;	K14625	;ko04060 Cytokine-cytokine receptor interaction;ko04061 Viral protein interaction with cytokine and cytokine receptor;ko04062 Chemokine signaling pathway;ko04657 IL-17 signaling pathway;ko04668 TNF signaling pathway;ko05323 Rheumatoid arthritis;	-	-
ENSG00000160326	20.6893	4.37081	5.37474	1.1e-08	6.56e-06	9	133471094	133479127	-	SLC2A6	solute carrier family 2 member 6 [Source:HGNC Symbol%3BAcc:HGNC:11011]	GO:0070837:dehydroascorbic acid transport;GO:0015755:fructose transport;GO:0008645:hexose transport;GO:0006110:regulation of glycolytic process;	GO:0016021:integral component of membrane;GO:0005765:lysosomal membrane;GO:0016020:membrane;GO:0005886:plasma membrane;	GO:0055056:D-glucose transmembrane transporter activity;GO:0033300:dehydroascorbic acid transporter activity;GO:0005353:fructose transmembrane transporter activity;GO:0005355:glucose transmembrane transporter activity;	K08144	-	gnl|CDD|228203	KOG0254, KOG0254, KOG0254, Predicted transporter (major facilitator superfamily) [General function prediction only].
ENSG00000179571	0.0334222	-4.90305	2.62514	1.23e-08	7.26e-06	1	143595216	143635641	-	NBPF17P	NBPF member 17%2C pseudogene [Source:HGNC Symbol%3BAcc:HGNC:31997]	-	GO:0005737:cytoplasm;	-	-	-	-	-
ENSG00000140379	84.0565	6.39329	1.5088	1.49e-08	8.68e-06	15	79960892	79971196	-	BCL2A1	BCL2 related protein A1 [Source:HGNC Symbol%3BAcc:HGNC:991]	GO:0007568:aging;GO:0021987:cerebral cortex development;GO:0097192:extrinsic apoptotic signaling pathway in absence of ligand;GO:0008630:intrinsic apoptotic signaling pathway in response to DNA damage;GO:0043066:negative regulation of apoptotic process;	GO:0005741:mitochondrial outer membrane;	GO:0051400:BH domain binding;GO:0046982:protein heterodimerization activity;GO:0042803:protein homodimerization activity;GO:0044877:macromolecular complex binding;	K02162	;ko04064 NF-kappa B signaling pathway;ko04210 Apoptosis;ko05202 Transcriptional misregulation in cancer;ko05221 Acute myeloid leukemia;	gnl|CDD|232654	KOG4728, KOG4728, KOG4728, Anti-apoptotic Bcl-2 family proteins, prevent opening of mitochondrial porin channel [Signal transduction mechanisms].
ENSG00000186594	23.2439	4.53878	3.73563	1.59e-08	9.18e-06	17	1711447	1717174	-	MIR22HG	MIR22 host gene [Source:HGNC Symbol%3BAcc:HGNC:28219]	-	-	-	-	-
ENSG00000163874	18.8619	4.23741	6.024	1.82e-08	1.04e-05	1	37474580	37484377	+	ZC3H12A	zinc finger CCCH-type containing 12A [Source:HGNC Symbol%3BAcc:HGNC:26259]	GO:0061158:3'-UTR-mediated mRNA destabilization;GO:0001525:angiogenesis;GO:0006915:apoptotic process;GO:0030154:cell differentiation;	GO:0005737:cytoplasm;GO:0036464:cytoplasmic ribonucleoprotein granule;GO:0005856:cytoskeleton;GO:0042406:extrinsic component of endoplasmic reticulum membrane;	GO:0003682:chromatin binding;GO:0003677:DNA binding;GO:0004521:endoribonuclease activity;GO:0004532:exoribonuclease activity;	K18668	-	gnl|CDD|231709	KOG3777, KOG3777, KOG3777, Uncharacterized conserved protein [Function unknown].
ENSG00000184557	19.7688	4.30515	5.05536	1.86e-08	1.05e-05	17	78356778	78360077	-	SOCS3	suppressor of cytokine signaling 3 [Source:HGNC Symbol%3BAcc:HGNC:19391]	GO:0060670:branching involved in labyrinthine layer morphogenesis;GO:0035556:intracellular signal transduction;GO:0043066:negative regulation of apoptotic process;GO:0050728:negative regulation of inflammatory response;GO:0046627:negative regulation of insulin receptor signaling pathway;GO:0046426:negative regulation of JAK-STAT cascade;GO:0042532:negative regulation of tyrosine phosphorylation o…	GO:0005829:cytosol;GO:0005942:phosphatidylinositol 3-kinase complex;	GO:0046935:1-phosphatidylinositol-3-kinase regulator activity;GO:0001784:phosphotyrosine binding;GO:0004860:protein kinase inhibitor activity;	K04696;K00995	;ko04120 Ubiquitin mediated proteolysis;ko04380 Osteoclast differentiation;ko04630 JAK-STAT signaling pathway;ko04668 TNF signaling pathway;ko04910 Insulin signaling pathway;ko04917 Prolactin signaling pathway;ko04920 Adipocytokine signaling pathway;ko04930 Type II diabetes mellitus;ko04931 Insulin resistance;ko04932 Non-alcoholic fatty liver disease;ko04935 Growth hormone synthesis, secretion an…	gnl|CDD|232494	KOG4566, KOG4566, KOG4566, Cytokine-inducible SH2 protein [Signal transduction mechanisms].
ENSG00000214787	0.0393258	-4.66838	2.97367	2.03e-08	1.14e-05	11	60200270	60243137	-	MS4A4E	membrane spanning 4-domains A4E [Source:HGNC Symbol%3BAcc:HGNC:14284]	-	GO:0016021:integral component of membrane;GO:0005783:endoplasmic reticulum;GO:0005794:Golgi apparatus;GO:0005886:plasma membrane;GO:0044853:plasma membrane raft;	-	K12900	;ko03040 Spliceosome;	-	-
ENSG00000156587	18.0195	4.17149	7.35124	2.22e-08	1.23e-05	11	57551656	57568284	-	UBE2L6	ubiquitin conjugating enzyme E2 L6 [Source:HGNC Symbol%3BAcc:HGNC:12490]	GO:0006464:cellular protein modification process;GO:0032020:ISG15-protein conjugation;GO:0000209:protein polyubiquitination;GO:0006511:ubiquitin-dependent protein catabolic process;	GO:0005829:cytosol;GO:0005654:nucleoplasm;GO:0005634:nucleus;GO:0000151:ubiquitin ligase complex;	GO:0042296:ISG15 transferase activity;GO:0043130:ubiquitin binding;GO:0061631:ubiquitin conjugating enzyme activity;GO:0031625:ubiquitin protein ligase binding;GO:0004842:ubiquitin-protein transferase activity;	K04553	;ko04120 Ubiquitin mediated proteolysis;ko05012 Parkinson disease;ko05022 Pathways of neurodegeneration - multiple diseases;	gnl|CDD|228371	KOG0422, KOG0422, KOG0422, Ubiquitin-protein ligase [Posttranslational modification, protein turnover, chaperones].
ENSG00000137198	26.8757	4.74823	2.88265	2.23e-08	1.23e-05	6	16238587	16295549	+	GMPR	guanosine monophosphate reductase [Source:HGNC Symbol%3BAcc:HGNC:4376]	GO:0006144:purine nucleobase metabolic process;GO:0006163:purine nucleotide metabolic process;GO:0009409:response to cold;	GO:0005829:cytosol;GO:1902560:GMP reductase complex;	GO:0003920:GMP reductase activity;GO:0046872:metal ion binding;	K00364	;ko00230 Purine metabolism;ko01100 Metabolic pathways;	gnl|CDD|230489	KOG2550, KOG2550, KOG2550, IMP dehydrogenase/GMP reductase [Nucleotide transport and metabolism].
ENSG00000167601	19.6539	4.29675	4.70224	2.37e-08	1.3e-05	19	41219223	41261766	+	AXL	AXL receptor tyrosine kinase [Source:HGNC Symbol%3BAcc:HGNC:905]	GO:0031100:organ regeneration;GO:0001974:blood vessel remodeling;GO:0048469:cell maturation;GO:0016477:cell migration;GO:0031668:cellular response to extracellular stimulus;GO:0070301:cellular response to hydrogen peroxide;GO:0035457:cellular response to interferon-alpha;GO:0071222:cellular response to lipopolysaccharide;GO:0097028:dendritic cell differentiation;GO:0034101:erythrocyte homeostasis…	GO:0015629:actin cytoskeleton;GO:0009986:cell surface;GO:0070062:extracellular exosome;GO:0005615:extracellular space;GO:0044228:host cell surface;GO:0005887:integral component of plasma membrane;GO:0043231:intracellular membrane-bounded organelle;GO:0005886:plasma membrane;GO:0043235:receptor complex;	GO:0005524:ATP binding;GO:0032036:myosin heavy chain binding;GO:0043548:phosphatidylinositol 3-kinase binding;GO:0001786:phosphatidylserine binding;GO:0004713:protein tyrosine kinase activity;GO:0004714:transmembrane receptor protein tyrosine kinase activity;GO:0001618:virus receptor activity;	K05115	;ko01521 EGFR tyrosine kinase inhibitor resistance;	gnl|CDD|229039	KOG1095, KOG1095, KOG1095, Protein tyrosine kinase [Signal transduction mechanisms].
ENSG00000115963	21.1173	4.40036	3.87562	2.49e-08	1.35e-05	2	150468195	150539011	-	RND3	Rho family GTPase 3 [Source:HGNC Symbol%3BAcc:HGNC:671]	GO:0030036:actin cytoskeleton organization;GO:0007015:actin filament organization;GO:0007155:cell adhesion;GO:0016477:cell migration;GO:0030865:cortical cytoskeleton organization;GO:0007163:establishment or maintenance of cell polarity;GO:0032956:regulation of actin cytoskeleton organization;GO:0008360:regulation of cell shape;GO:0007264:small GTPase mediated signal transduction;	GO:0005938:cell cortex;GO:0042995:cell projection;GO:0031410:cytoplasmic vesicle;GO:0005856:cytoskeleton;GO:0005925:focal adhesion;GO:0000139:Golgi membrane;GO:0043231:intracellular membrane-bounded organelle;GO:0005886:plasma membrane;	GO:0005525:GTP binding;GO:0003924:GTPase activity;GO:0019901:protein kinase binding;	K07859	-	gnl|CDD|228342	KOG0393, KOG0393, KOG0393, Ras-related small GTPase, Rho type [General function prediction only].
ENSG00000204577	78.665	6.29765	1.41891	2.51e-08	1.35e-05	19	54216278	54223506	-	LILRB3	leukocyte immunoglobulin like receptor B3 [Source:HGNC Symbol%3BAcc:HGNC:6607]	GO:0002250:adaptive immune response;GO:0007166:cell surface receptor signaling pathway;GO:0006952:defense response;GO:0045671:negative regulation of osteoclast differentiation;	GO:0005887:integral component of plasma membrane;GO:0005886:plasma membrane;GO:0030667:secretory granule membrane;GO:0016021:integral component of membrane;	GO:0038023:signaling receptor activity;GO:0004888:transmembrane signaling receptor activity;	K06512	;ko04380 Osteoclast differentiation;ko04662 B cell receptor signaling pathway;	-	-
ENSG00000154479	581.069	9.18257	1.04001	2.56e-08	1.37e-05	2	169645425	169694405	-	CFAP210	cilia and flagella associated protein 210 [Source:HGNC Symbol%3BAcc:HGNC:25064]	-	-	-	-	-	-	-
ENSG00000010030	22.4033	4.48564	3.35129	2.63e-08	1.39e-05	6	36354091	36387800	-	ETV7	ETS variant transcription factor 7 [Source:HGNC Symbol%3BAcc:HGNC:18160]	GO:0009887:organ morphogenesis;GO:0030154:cell differentiation;GO:0000122:negative regulation of transcription from RNA polymerase II promoter;GO:0006357:regulation of transcription from RNA polymerase II promoter;GO:0006366:transcription from RNA polymerase II promoter;	GO:0000785:chromatin;GO:0005654:nucleoplasm;GO:0005634:nucleus;	GO:0000981:sequence-specific DNA binding RNA polymerase II transcription factor activity;GO:0001227:RNA polymerase II transcription regulatory region sequence-specific DNA binding transcription factor activity involved in negative regulation of transcription;GO:0000977:RNA polymerase II regulatory region sequence-specific DNA binding;	K03211	;ko04013 MAPK signaling pathway - fly;ko04320 Dorso-ventral axis formation;ko05202 Transcriptional misregulation in cancer;	gnl|CDD|231736	KOG3804, KOG3804, KOG3804, Transcription factor NERF and related proteins, contain ETS domain [Transcription].
ENSG00000182809	77.8948	6.28345	1.40559	2.75e-08	1.44e-05	14	105472962	105480162	+	CRIP2	cysteine rich protein 2 [Source:HGNC Symbol%3BAcc:HGNC:2361]	GO:0030097:hemopoiesis;GO:0008284:positive regulation of cell proliferation;	GO:0005938:cell cortex;	GO:0008270:zinc ion binding;	-	-	gnl|CDD|229641	KOG1700, KOG1700, KOG1700, Regulatory protein MLP and related LIM proteins [Signal transduction mechanisms, Cytoskeleton].
ENSG00000177875	573.632	9.16398	1.02262	2.87e-08	1.48e-05	12	48183644	48185926	+	CCDC184	coiled-coil domain containing 184 [Source:HGNC Symbol%3BAcc:HGNC:33749]	-	GO:0005737:cytoplasm;	-	-	-	-	-
ENSG00000234362	573.632	9.16398	1.02262	2.87e-08	1.48e-05	2	41931599	41934660	-	LINC01914	long intergenic non-protein coding RNA 1914 [Source:HGNC Symbol%3BAcc:HGNC:52733]	-	-	-	-	-
ENSG00000232810	17.4031	4.12128	7.03157	3.14e-08	1.61e-05	6	31575565	31578336	+	TNF	tumor necrosis factor [Source:HGNC Symbol%3BAcc:HGNC:11892]	GO:0006919:activation of cysteine-type endopeptidase activity involved in apoptotic process;GO:0048143:astrocyte activation;GO:0071230:cellular response to amino acid stimulus;GO:0071316:cellular response to nicotine;GO:0008625:extrinsic apoptotic signaling pathway via death domain receptors;GO:0006955:immune response;GO:0097527:necroptotic signaling pathway;GO:0043242:negative regulation of prot…	GO:0009986:cell surface;GO:0009897:external side of plasma membrane;GO:0005576:extracellular region;GO:0005615:extracellular space;GO:0016021:integral component of membrane;GO:0005886:plasma membrane;	GO:0005125:cytokine activity;GO:0042802:identical protein binding;GO:0002020:protease binding;GO:0000976:transcription regulatory region sequence-specific DNA binding;GO:0005164:tumor necrosis factor receptor binding;	K03156	;ko01523 Antifolate resistance;ko04010 MAPK signaling pathway;ko04060 Cytokine-cytokine receptor interaction;ko04061 Viral protein interaction with cytokine and cytokine receptor;ko04064 NF-kappa B signaling pathway;ko04071 Sphingolipid signaling pathway;ko04150 mTOR signaling pathway;ko04210 Apoptosis;ko04217 Necroptosis;ko04350 TGF-beta signaling pathway;ko04380 Osteoclast differentiation;ko046…	-	-
ENSG00000163449	0.00174744	-9.16054	0.947325	3.23e-08	1.64e-05	2	216081866	216102783	+	TMEM169	transmembrane protein 169 [Source:HGNC Symbol%3BAcc:HGNC:25130]	-	GO:0016021:integral component of membrane;	-	K02927	;ko03010 Ribosome;ko04120 Ubiquitin mediated proteolysis;ko04137 Mitophagy - animal;ko05012 Parkinson disease;ko05022 Pathways of neurodegeneration - multiple diseases;ko05131 Shigellosis;ko05167 Kaposi sarcoma-associated herpesvirus infection;ko05171 Coronavirus disease - COVID-19;	-	-
ENSG00000138496	17.114	4.09711	7.75618	3.37e-08	1.7e-05	3	122527924	122564577	-	PARP9	poly(ADP-ribose) polymerase family member 9 [Source:HGNC Symbol%3BAcc:HGNC:24118]	GO:0016477:cell migration;GO:0051607:defense response to virus;GO:0006302:double-strand break repair;GO:0045087:innate immune response;GO:0034356:NAD biosynthesis via nicotinamide riboside salvage pathway;GO:0043086:negative regulation of catalytic activity;GO:0010629:negative regulation of gene expression;GO:0000122:negative regulation of transcription from RNA polymerase II promoter;GO:0035563:…	GO:0005737:cytoplasm;GO:0005829:cytosol;GO:0016020:membrane;GO:0005739:mitochondrion;GO:0005654:nucleoplasm;GO:0005634:nucleus;GO:0032991:macromolecular complex;	GO:0072570:ADP-D-ribose binding;GO:0019899:enzyme binding;GO:0004857:enzyme inhibitor activity;GO:0042393:histone binding;GO:0003950:NAD+ ADP-ribosyltransferase activity;GO:1990404:protein ADP-ribosylase activity;GO:0097677:STAT family protein binding;GO:0003714:transcription corepressor activity;GO:0044389:ubiquitin-like protein ligase binding;	K15260	-	gnl|CDD|230572	KOG2633, KOG2633, KOG2633, Hismacro and SEC14 domain-containing proteins [Chromatin structure and dynamics, Transcription].
ENSG00000169508	18.3345	4.19649	5.00288	3.48e-08	1.73e-05	13	99294539	99307399	-	GPR183	G protein-coupled receptor 183 [Source:HGNC Symbol%3BAcc:HGNC:3128]	GO:0002250:adaptive immune response;GO:0002312:B cell activation involved in immune response;GO:0002407:dendritic cell chemotaxis;GO:0036145:dendritic cell homeostasis;GO:0007186:G-protein coupled receptor signaling pathway;GO:0006959:humoral immune response;GO:0006955:immune response;GO:0030595:leukocyte chemotaxis;GO:0002313:mature B cell differentiation involved in immune response;GO:0030316:o…	GO:0005887:integral component of plasma membrane;GO:0005886:plasma membrane;	GO:0004930:G-protein coupled receptor activity;GO:0008142:oxysterol binding;	K04305	-	gnl|CDD|232148	KOG4219, KOG4219, KOG4219, G protein-coupled receptor [Signal transduction mechanisms].
ENSG00000197632	0.0550757	-4.18244	5.03555	3.58e-08	1.77e-05	18	63871692	63903888	+	SERPINB2	serpin family B member 2 [Source:HGNC Symbol%3BAcc:HGNC:8584]	GO:0042730:fibrinolysis;GO:0043066:negative regulation of apoptotic process;GO:0010951:negative regulation of endopeptidase activity;GO:0042060:wound healing;	GO:0005737:cytoplasm;GO:0005576:extracellular region;GO:0005615:extracellular space;GO:0005886:plasma membrane;	GO:0004867:serine-type endopeptidase inhibitor activity;	K13963	;ko05146 Amoebiasis;	gnl|CDD|230331	KOG2392, KOG2392, KOG2392, Serpin [Defense mechanisms].
ENSG00000105792	75.5842	6.24001	1.36488	3.62e-08	1.78e-05	7	90245174	90311063	+	CFAP69	cilia and flagella associated protein 69 [Source:HGNC Symbol%3BAcc:HGNC:26107]	GO:0030317:sperm motility;GO:0042048:olfactory behavior;GO:1902093:positive regulation of sperm motility;GO:0007608:sensory perception of smell;GO:0007288:sperm axoneme assembly;GO:0030154:cell differentiation;GO:0007283:spermatogenesis;	GO:0005737:cytoplasm;GO:0097225:sperm midpiece;	-	K18674	-	-	-
ENSG00000023445	18.6151	4.2184	4.38077	4.18e-08	2.03e-05	11	102317450	102339403	+	BIRC3	baculoviral IAP repeat containing 3 [Source:HGNC Symbol%3BAcc:HGNC:591]	GO:0007166:cell surface receptor signaling pathway;GO:0007249:I-kappaB kinase/NF-kappaB signaling;GO:0043066:negative regulation of apoptotic process;GO:0060546:negative regulation of necroptotic process;GO:0038061:NIK/NF-kappaB signaling;GO:0043123:positive regulation of I-kappaB kinase/NF-kappaB signaling;GO:0031398:positive regulation of protein ubiquitination;GO:0042981:regulation of apoptoti…	GO:0005737:cytoplasm;GO:0005829:cytosol;GO:0045121:membrane raft;GO:0005654:nucleoplasm;GO:0005634:nucleus;GO:0032991:macromolecular complex;	GO:0043027:cysteine-type endopeptidase inhibitor activity involved in apoptotic process;GO:0046872:metal ion binding;GO:0044877:macromolecular complex binding;GO:0016740:transferase activity;GO:0061630:ubiquitin protein ligase activity;GO:0004842:ubiquitin-protein transferase activity;	K16060;K09228	;ko01524 Platinum drug resistance;ko04064 NF-kappa B signaling pathway;ko04120 Ubiquitin mediated proteolysis;ko04210 Apoptosis;ko04215 Apoptosis - multiple species;ko04217 Necroptosis;ko04390 Hippo signaling pathway;ko04510 Focal adhesion;ko04621 NOD-like receptor signaling pathway;ko04624 Toll and Imd signaling pathway;ko04668 TNF signaling pathway;ko05132 Salmonella infection;ko05145 Toxoplasm…	gnl|CDD|229045	KOG1101, KOG1101, KOG1101, Apoptosis inhibitor IAP1 and related BIR domain proteins [Cell cycle control, cell division, chromosome partitioning, General function prediction only].
ENSG00000125730	17.3188	4.11427	5.804	4.2e-08	2.03e-05	19	6677704	6730562	-	C3	complement C3 [Source:HGNC Symbol%3BAcc:HGNC:1318]	GO:0097242:beta-amyloid clearance;GO:0006956:complement activation;GO:0006957:complement activation, alternative pathway;GO:0006958:complement activation, classical pathway;GO:0097278:complement-dependent cytotoxicity;GO:0006631:fatty acid metabolic process;GO:0007186:G-protein coupled receptor signaling pathway;GO:0006955:immune response;GO:0006954:inflammatory response;GO:0016322:neuron remodel…	GO:0035578:azurophil granule lumen;GO:0072562:blood microparticle;GO:0009986:cell surface;GO:0005788:endoplasmic reticulum lumen;GO:0070062:extracellular exosome;GO:0005576:extracellular region;GO:0005615:extracellular space;GO:0005886:plasma membrane;GO:0032991:macromolecular complex;GO:0034774:secretory granule lumen;	GO:0031715:C5L2 anaphylatoxin chemotactic receptor binding;GO:0004866:endopeptidase inhibitor activity;GO:0005102:receptor binding;GO:0008289:lipid binding;	K03990	;ko04080 Neuroactive ligand-receptor interaction;ko04145 Phagosome;ko04610 Complement and coagulation cascades;ko04613 Neutrophil extracellular trap formation;ko05131 Shigellosis;ko05133 Pertussis;ko05134 Legionellosis;ko05140 Leishmaniasis;ko05142 Chagas disease;ko05150 Staphylococcus aureus infection;ko05152 Tuberculosis;ko05167 Kaposi sarcoma-associated herpesvirus infection;ko05168 Herpes sim…	gnl|CDD|229308	KOG1366, KOG1366, KOG1366, Alpha-macroglobulin [Posttranslational modification, protein turnover, chaperones].
ENSG00000173334	16.6475	4.05723	6.82582	4.75e-08	2.28e-05	8	125430358	125438403	+	TRIB1	tribbles pseudokinase 1 [Source:HGNC Symbol%3BAcc:HGNC:16891]	GO:0007254:JNK cascade;GO:0043433:negative regulation of sequence-specific DNA binding transcription factor activity;GO:0031665:negative regulation of lipopolysaccharide-mediated signaling pathway;GO:0045659:negative regulation of neutrophil differentiation;GO:0006469:negative regulation of protein kinase activity;GO:0014912:negative regulation of smooth muscle cell migration;GO:0048662:negative …	GO:0005737:cytoplasm;GO:0005829:cytosol;GO:0005634:nucleus;	GO:0031434:mitogen-activated protein kinase kinase binding;GO:0004860:protein kinase inhibitor activity;GO:0008134:transcription factor binding;GO:0031625:ubiquitin protein ligase binding;GO:0055106:ubiquitin-protein transferase regulator activity;	K08814	-	gnl|CDD|228531	KOG0583, KOG0583, KOG0583, Serine/threonine protein kinase [Signal transduction mechanisms].
ENSG00000118503	16.0461	4.00415	7.32109	6.18e-08	2.94e-05	6	137867214	137883314	+	TNFAIP3	TNF alpha induced protein 3 [Source:HGNC Symbol%3BAcc:HGNC:11896]	GO:0006915:apoptotic process;GO:0001922:B-1 B cell homeostasis;GO:0016477:cell migration;GO:0070301:cellular response to hydrogen peroxide;	GO:0005737:cytoplasm;GO:0005829:cytosol;GO:0070062:extracellular exosome;GO:0005764:lysosome;	GO:0003677:DNA binding;GO:0042802:identical protein binding;GO:0070530:K63-linked polyubiquitin binding;GO:0019900:kinase binding;	K11859	;ko04064 NF-kappa B signaling pathway;ko04217 Necroptosis;ko04621 NOD-like receptor signaling pathway;ko04657 IL-17 signaling pathway;ko04668 TNF signaling pathway;ko05162 Measles;ko05169 Epstein-Barr virus infection;	gnl|CDD|232274	KOG4345, KOG4345, KOG4345, NF-kappa B regulator AP20/Cezanne [Signal transduction mechanisms].
ENSG00000073756	20.3992	4.35044	3.12705	7.17e-08	3.38e-05	1	186671791	186680922	-	PTGS2	prostaglandin-endoperoxide synthase 2 [Source:HGNC Symbol%3BAcc:HGNC:9605]	GO:0007568:aging;GO:0001525:angiogenesis;GO:0030282:bone mineralization;GO:0050873:brown fat cell differentiation;GO:0071498:cellular response to fluid shear stress;GO:0071456:cellular response to hypoxia;GO:0071471:cellular response to non-ionic osmotic stress;GO:0019371:cyclooxygenase pathway;GO:0046697:decidualization;GO:0007566:embryo implantation;GO:0006954:inflammatory response;GO:0043154:n…	GO:0005901:caveola;GO:0005737:cytoplasm;GO:0005783:endoplasmic reticulum;GO:0005788:endoplasmic reticulum lumen;GO:0005789:endoplasmic reticulum membrane;GO:0043005:neuron projection;GO:0005637:nuclear inner membrane;GO:0005640:nuclear outer membrane;	GO:0019899:enzyme binding;GO:0020037:heme binding;GO:0046872:metal ion binding;GO:0016702:oxidoreductase activity, acting on single donors with incorporation of molecular oxygen, incorporation of two atoms of oxygen;GO:0051213:dioxygenase activity;GO:0004601:peroxidase activity;GO:0004666:prostaglandin-endoperoxide synthase activity;GO:0042803:protein homodimerization activity;	K11987	;ko00590 Arachidonic acid metabolism;ko01100 Metabolic pathways;ko04064 NF-kappa B signaling pathway;ko04370 VEGF signaling pathway;ko04625 C-type lectin receptor signaling pathway;ko04657 IL-17 signaling pathway;ko04668 TNF signaling pathway;ko04723 Retrograde endocannabinoid signaling;ko04726 Serotonergic synapse;ko04913 Ovarian steroidogenesis;ko04921 Oxytocin signaling pathway;ko04923 Regulat…	gnl|CDD|230347	KOG2408, KOG2408, KOG2408, Peroxidase/oxygenase [General function prediction only].
ENSG00000049249	34.0574	5.0899	2.08822	7.51e-08	3.52e-05	1	7915871	7943165	-	TNFRSF9	TNF receptor superfamily member 9 [Source:HGNC Symbol%3BAcc:HGNC:11924]	GO:0006915:apoptotic process;GO:0008285:negative regulation of cell proliferation;GO:0042127:regulation of cell proliferation;	GO:0009897:external side of plasma membrane;GO:0005887:integral component of plasma membrane;GO:0005886:plasma membrane;	GO:0019955:cytokine binding;GO:0038023:signaling receptor activity;	K05146	;ko04060 Cytokine-cytokine receptor interaction;	gnl|CDD|228145	KOG0196, KOG0196, KOG0196, Tyrosine kinase, EPH (ephrin) receptor family [Signal transduction mechanisms].
ENSG00000107201	18.0993	4.17786	3.8403	7.77e-08	3.61e-05	9	32455302	32526208	-	DDX58	DExD/H-box helicase 58 [Source:HGNC Symbol%3BAcc:HGNC:19102]	GO:0071360:cellular response to exogenous dsRNA;GO:0039528:cytoplasmic pattern recognition receptor signaling pathway in response to virus;GO:0051607:defense response to virus;GO:0009597:detection of virus;GO:0045087:innate immune response;GO:0002230:positive regulation of defense response to virus by host;GO:0051091:positive regulation of sequence-specific DNA binding transcription factor activi…	GO:0015629:actin cytoskeleton;GO:0005923:bicellular tight junction;GO:0005737:cytoplasm;GO:0005829:cytosol;GO:0005886:plasma membrane;GO:0032587:ruffle membrane;	GO:0005524:ATP binding;GO:0003725:double-stranded RNA binding;GO:0042802:identical protein binding;GO:0003724:RNA helicase activity;GO:0003727:single-stranded RNA binding;GO:0031625:ubiquitin protein ligase binding;GO:0008270:zinc ion binding;	K12646	;ko04064 NF-kappa B signaling pathway;ko04622 RIG-I-like receptor signaling pathway;ko04623 Cytosolic DNA-sensing pathway;ko05160 Hepatitis C;ko05161 Hepatitis B;ko05162 Measles;ko05164 Influenza A;ko05168 Herpes simplex virus 1 infection;ko05169 Epstein-Barr virus infection;ko05171 Coronavirus disease - COVID-19;	gnl|CDD|228303	KOG0354, KOG0354, KOG0354, DEAD-box like helicase [General function prediction only].
ENSG00000146592	506.701	8.98499	0.85578	8.64e-08	3.98e-05	7	28299321	28825894	+	CREB5	cAMP responsive element binding protein 5 [Source:HGNC Symbol%3BAcc:HGNC:16844]	GO:0045893:positive regulation of transcription, DNA-templated;GO:0006357:regulation of transcription from RNA polymerase II promoter;GO:0060612:adipose tissue development;GO:0045444:fat cell differentiation;GO:0045944:positive regulation of transcription from RNA polymerase II promoter;	GO:0000785:chromatin;GO:0070062:extracellular exosome;GO:0005634:nucleus;	GO:0035497:cAMP response element binding;GO:0003700:sequence-specific DNA binding transcription factor activity;GO:0000981:sequence-specific DNA binding RNA polymerase II transcription factor activity;GO:0042802:identical protein binding;GO:0046872:metal ion binding;GO:0000978:RNA polymerase II core promoter proximal region sequence-specific DNA binding;GO:0001228:RNA polymerase II transcription …	K09047	;ko04022 cGMP-PKG signaling pathway;ko04024 cAMP signaling pathway;ko04151 PI3K-Akt signaling pathway;ko04152 AMPK signaling pathway;ko04211 Longevity regulating pathway;ko04261 Adrenergic signaling in cardiomyocytes;ko04668 TNF signaling pathway;ko04714 Thermogenesis;ko04725 Cholinergic synapse;ko04728 Dopaminergic synapse;ko04911 Insulin secretion;ko04915 Estrogen signaling pathway;ko04918 Thyr…	gnl|CDD|229356	KOG1414, KOG1414, KOG1414, Transcriptional activator FOSB/c-Fos and related bZIP transcription factors [Transcription].
ENSG00000090104	66.3416	6.05184	1.18932	1.07e-07	4.89e-05	1	192575763	192580024	+	RGS1	regulator of G protein signaling 1 [Source:HGNC Symbol%3BAcc:HGNC:9991]	GO:0007193:adenylate cyclase-inhibiting G-protein coupled receptor signaling pathway;GO:0007186:G-protein coupled receptor signaling pathway;GO:0006955:immune response;GO:0009968:negative regulation of signal transduction;GO:0043547:positive regulation of GTPase activity;GO:0008277:regulation of G-protein coupled receptor protein signaling pathway;GO:0009617:response to bacterium;GO:0007165:signa…	GO:0005829:cytosol;GO:0031234:extrinsic component of cytoplasmic side of plasma membrane;GO:0005886:plasma membrane;	GO:0005516:calmodulin binding;GO:0001965:G-protein alpha-subunit binding;GO:0005096:GTPase activator activity;GO:0003924:GTPase activity;	K16449	-	gnl|CDD|231524	KOG3589, KOG3589, KOG3589, G protein signaling regulators [Signal transduction mechanisms].
ENSG00000110218	15.2153	3.92745	6.46922	1.08e-07	4.89e-05	11	94128841	94181968	+	PANX1	pannexin 1 [Source:HGNC Symbol%3BAcc:HGNC:8599]	GO:0006816:calcium ion transport;GO:0006812:cation transport;GO:0007267:cell-cell signaling;GO:0048477:oogenesis;GO:0032730:positive regulation of interleukin-1 alpha production;GO:0032731:positive regulation of interleukin-1 beta production;GO:0033198:response to ATP;GO:0002931:response to ischemia;	GO:0032059:bleb;GO:0005783:endoplasmic reticulum;GO:0005789:endoplasmic reticulum membrane;GO:0005921:gap junction;GO:0016021:integral component of membrane;GO:0016020:membrane;GO:0005886:plasma membrane;GO:0032991:macromolecular complex;	GO:0051015:actin filament binding;GO:0005262:calcium channel activity;GO:0005243:gap junction channel activity;GO:0042802:identical protein binding;GO:0022840:leak channel activity;GO:0002020:protease binding;GO:0097110:scaffold protein binding;GO:0005102:receptor binding;GO:0005198:structural molecule activity;GO:0044325:ion channel binding;GO:0022829:wide pore channel activity;	K03443	;ko04621 NOD-like receptor signaling pathway;	-	-
ENSG00000102760	16.2362	4.02114	4.59676	1.11e-07	5.01e-05	13	41457550	41470871	+	RGCC	regulator of cell cycle [Source:HGNC Symbol%3BAcc:HGNC:20369]	GO:0007049:cell cycle;GO:0071456:cellular response to hypoxia;GO:0006956:complement activation;GO:0072537:fibroblast activation;GO:0016525:negative regulation of angiogenesis;GO:0043537:negative regulation of blood vessel endothelial cell migration;GO:0008285:negative regulation of cell proliferation;GO:2000048:negative regulation of cell-cell adhesion mediated by cadherin;GO:0001818:negative reg…	GO:0005813:centrosome;GO:0005737:cytoplasm;GO:0005829:cytosol;GO:0005730:nucleolus;GO:0005654:nucleoplasm;GO:0005634:nucleus;	GO:0030295:protein kinase activator activity;GO:0019901:protein kinase binding;GO:0070412:R-SMAD binding;	K04257	;ko04740 Olfactory transduction;	-	-
ENSG00000128342	22.2571	4.4762	2.62697	1.19e-07	5.31e-05	22	30240453	30246759	-	LIF	LIF interleukin 6 family cytokine [Source:HGNC Symbol%3BAcc:HGNC:6596]	GO:0001974:blood vessel remodeling;GO:0046697:decidualization;GO:0007566:embryo implantation;GO:0006955:immune response;GO:0048861:leukemia inhibitory factor signaling pathway;GO:0048286:lung alveolus development;GO:0060463:lung lobe morphogenesis;GO:0060426:lung vasculature development;GO:0007275:multicellular organismal development;GO:0048644:muscle organ morphogenesis;GO:0008285:negative regul…	GO:0005829:cytosol;GO:0005576:extracellular region;GO:0005615:extracellular space;	GO:0005125:cytokine activity;GO:0008083:growth factor activity;GO:0005146:leukemia inhibitory factor receptor binding;GO:0005102:receptor binding;	K05419	;ko04060 Cytokine-cytokine receptor interaction;ko04550 Signaling pathways regulating pluripotency of stem cells;ko04630 JAK-STAT signaling pathway;ko04668 TNF signaling pathway;	-	-
ENSG00000124731	19.6617	4.29732	2.9733	1.21e-07	5.4e-05	6	41267926	41286682	-	TREM1	triggering receptor expressed on myeloid cells 1 [Source:HGNC Symbol%3BAcc:HGNC:17760]	GO:0002526:acute inflammatory response;GO:0002250:adaptive immune response;GO:0006959:humoral immune response;GO:0045087:innate immune response;GO:0035556:intracellular signal transduction;	GO:0005576:extracellular region;GO:0016021:integral component of membrane;GO:0005886:plasma membrane;	GO:0097110:scaffold protein binding;GO:0038023:signaling receptor activity;	K14362	-	-	-
ENSG00000284669	41.4805	5.37436	1.43361	1.27e-07	5.62e-05	3	39148281	39172952	+	-	novel transcript%2C antisense CSRNP1	-	-	-	-	-
ENSG00000182950	469.517	8.87503	0.753874	1.47e-07	6.44e-05	15	75724041	75727688	+	ODF3L1	outer dense fiber of sperm tails 3 like 1 [Source:HGNC Symbol%3BAcc:HGNC:28735]	-	GO:0005856:cytoskeleton;	-	-	-	-	-
ENSG00000163661	17.5429	4.13282	3.49536	1.54e-07	6.71e-05	3	157436850	157443633	+	PTX3	pentraxin 3 [Source:HGNC Symbol%3BAcc:HGNC:9692]	GO:0030198:extracellular matrix organization;GO:0006954:inflammatory response;GO:0045087:innate immune response;GO:0044869:negative regulation by host of viral exo-alpha-sialidase activity;GO:0044871:negative regulation by host of viral glycoprotein metabolic process;GO:0044793:negative regulation by host of viral process;GO:1903016:negative regulation of exo-alpha-sialidase activity;GO:1903019:n…	GO:0031012:extracellular matrix;GO:0005576:extracellular region;GO:0005615:extracellular space;GO:0035580:specific granule lumen;	GO:0001872:(1->3)-beta-D-glucan binding;GO:0001849:complement component C1q binding;GO:0042802:identical protein binding;GO:0046790:virion binding;	-	-	-	-
ENSG00000134028	63.2608	5.98324	1.12565	1.63e-07	6.96e-05	8	24384285	24406013	+	ADAMDEC1	ADAM like decysin 1 [Source:HGNC Symbol%3BAcc:HGNC:16299]	GO:0006955:immune response;GO:0007162:negative regulation of cell adhesion;	GO:0005576:extracellular region;	GO:0004222:metalloendopeptidase activity;GO:0008270:zinc ion binding;	K08634	-	gnl|CDD|231541	KOG3607, KOG3607, KOG3607, Meltrins, fertilins and related Zn-dependent metalloproteinases of the ADAMs family [Posttranslational modification, protein turnover, chaperones].
ENSG00000102755	23.6831	4.56578	2.36266	1.63e-07	6.96e-05	13	28300346	28495145	-	FLT1	fms related receptor tyrosine kinase 1 [Source:HGNC Symbol%3BAcc:HGNC:3763]	GO:0001525:angiogenesis;GO:0048514:blood vessel morphogenesis;GO:0016477:cell migration;GO:0035924:cellular response to vascular endothelial growth factor stimulus;GO:0048598:embryonic morphogenesis;GO:0002244:hematopoietic progenitor cell differentiation;GO:1990384:hyaloid vascular plexus regression;GO:0002548:monocyte chemotaxis;GO:0018108:peptidyl-tyrosine phosphorylation;GO:0045766:positive r…	GO:0015629:actin cytoskeleton;GO:0005768:endosome;GO:0005615:extracellular space;GO:0005925:focal adhesion;GO:0005887:integral component of plasma membrane;GO:0005886:plasma membrane;GO:0043235:receptor complex;	GO:0005524:ATP binding;GO:0019838:growth factor binding;GO:0036332:placental growth factor-activated receptor activity;GO:0004714:transmembrane receptor protein tyrosine kinase activity;GO:0005021:vascular endothelial growth factor-activated receptor activity;	K05096	;ko04010 MAPK signaling pathway;ko04014 Ras signaling pathway;ko04015 Rap1 signaling pathway;ko04020 Calcium signaling pathway;ko04066 HIF-1 signaling pathway;ko04151 PI3K-Akt signaling pathway;ko04510 Focal adhesion;ko05202 Transcriptional misregulation in cancer;ko05323 Rheumatoid arthritis;	gnl|CDD|228149	KOG0200, KOG0200, KOG0200, Fibroblast/platelet-derived growth factor receptor and related receptor tyrosine kinases [Signal transduction mechanisms].
ENSG00000135077	23.6831	4.56578	2.36266	1.63e-07	6.96e-05	5	157085422	157142869	-	HAVCR2	hepatitis A virus cellular receptor 2 [Source:HGNC Symbol%3BAcc:HGNC:18437]	GO:0002250:adaptive immune response;GO:0071222:cellular response to lipopolysaccharide;GO:0050830:defense response to Gram-positive bacterium;GO:0006954:inflammatory response;GO:0045087:innate immune response;GO:0002281:macrophage activation involved in immune response;GO:0060135:maternal process involved in female pregnancy;GO:0002519:natural killer cell tolerance induction;GO:1900425:negative r…	GO:0030054:cell junction;GO:0009986:cell surface;GO:0005769:early endosome;GO:0001772:immunological synapse;GO:0016021:integral component of membrane;	GO:0046872:metal ion binding;	K11447	;ko05202 Transcriptional misregulation in cancer;	-	-
ENSG00000153993	17.761	4.15064	3.12822	1.76e-07	7.44e-05	7	84995553	85187056	-	SEMA3D	semaphorin 3D [Source:HGNC Symbol%3BAcc:HGNC:10726]	GO:0007411:axon guidance;GO:0050919:negative chemotaxis;GO:0048843:negative regulation of axon extension involved in axon guidance;GO:0001755:neural crest cell migration;GO:0030335:positive regulation of cell migration;GO:0071526:semaphorin-plexin signaling pathway;	GO:0005615:extracellular space;GO:0005887:integral component of plasma membrane;	GO:0045499:chemorepellent activity;GO:0030215:semaphorin receptor binding;	K06840	;ko04360 Axon guidance;	gnl|CDD|231545	KOG3611, KOG3611, KOG3611, Semaphorins [Signal transduction mechanisms].
ENSG00000177409	14.0047	3.80784	8.728	1.86e-07	7.84e-05	7	93130056	93148385	-	SAMD9L	sterile alpha motif domain containing 9 like [Source:HGNC Symbol%3BAcc:HGNC:1349]	-	GO:0005737:cytoplasm;GO:0005769:early endosome;	-	-	-	-	-
ENSG00000162772	14.1208	3.81975	5.48723	2.45e-07	0.000102276	1	212565334	212620777	+	ATF3	activating transcription factor 3 [Source:HGNC Symbol%3BAcc:HGNC:785]	GO:0034198:cellular response to amino acid starvation;GO:0030968:endoplasmic reticulum unfolded protein response;GO:0006094:gluconeogenesis;GO:0070373:negative regulation of ERK1 and ERK2 cascade;GO:0000122:negative regulation of transcription from RNA polymerase II promoter;GO:0008284:positive regulation of cell proliferation;GO:0010628:positive regulation of gene expression;GO:1903984:positive …	GO:1990622:CHOP-ATF3 complex;GO:0000785:chromatin;GO:0005730:nucleolus;GO:0005654:nucleoplasm;GO:0005634:nucleus;	GO:0001228:RNA polymerase II transcription regulatory region sequence-specific DNA binding transcription factor activity involved in positive regulation of transcription;GO:0003700:sequence-specific DNA binding transcription factor activity;GO:0000981:sequence-specific DNA binding RNA polymerase II transcription factor activity;GO:0001227:RNA polymerase II transcription regulatory region sequence…	K09032	-	gnl|CDD|229356	KOG1414, KOG1414, KOG1414, Transcriptional activator FOSB/c-Fos and related bZIP transcription factors [Transcription].
ENSG00000099985	15.8594	3.98726	3.54887	2.84e-07	0.000116662	22	30262829	30266851	-	OSM	oncostatin M [Source:HGNC Symbol%3BAcc:HGNC:8506]	GO:0006955:immune response;GO:0007275:multicellular organismal development;GO:0008285:negative regulation of cell proliferation;GO:0046888:negative regulation of hormone secretion;GO:0038165:oncostatin-M-mediated signaling pathway;GO:0002675:positive regulation of acute inflammatory response;GO:0051781:positive regulation of cell division;GO:0008284:positive regulation of cell proliferation;GO:00…	GO:0005576:extracellular region;GO:0005615:extracellular space;	GO:0005125:cytokine activity;GO:0008083:growth factor activity;GO:0005147:oncostatin-M receptor binding;	K05418	;ko04060 Cytokine-cytokine receptor interaction;ko04151 PI3K-Akt signaling pathway;ko04630 JAK-STAT signaling pathway;	-	-
ENSG00000123610	58.6395	5.8738	1.02446	2.84e-07	0.000116662	2	151357592	151380046	+	TNFAIP6	TNF alpha induced protein 6 [Source:HGNC Symbol%3BAcc:HGNC:11898]	GO:0007155:cell adhesion;GO:0007267:cell-cell signaling;GO:0006954:inflammatory response;GO:0050728:negative regulation of inflammatory response;GO:0030728:ovulation;GO:0030335:positive regulation of cell migration;GO:0007165:signal transduction;	GO:0005576:extracellular region;GO:0005615:extracellular space;	GO:0005540:hyaluronic acid binding;	K19018	-	gnl|CDD|229160	KOG1218, KOG1218, KOG1218, Proteins containing Ca2+-binding EGF-like domains [Signal transduction mechanisms].
ENSG00000184545	16.1669	4.01498	3.45143	2.85e-07	0.000116662	11	1554051	1572271	-	DUSP8	dual specificity phosphatase 8 [Source:HGNC Symbol%3BAcc:HGNC:3074]	GO:0016311:dephosphorylation;GO:0000188:inactivation of MAPK activity;GO:0035970:peptidyl-threonine dephosphorylation;GO:0035335:peptidyl-tyrosine dephosphorylation;GO:0006470:protein dephosphorylation;	GO:0005737:cytoplasm;GO:0005829:cytosol;GO:0005634:nucleus;	GO:0017017:MAP kinase tyrosine/serine/threonine phosphatase activity;GO:0051019:mitogen-activated protein kinase binding;GO:0016791:phosphatase activity;GO:0004721:phosphoprotein phosphatase activity;GO:0004725:protein tyrosine phosphatase activity;GO:0008330:protein tyrosine/threonine phosphatase activity;	K04459	;ko04010 MAPK signaling pathway;ko04361 Axon regeneration;	gnl|CDD|229656	KOG1716, KOG1716, KOG1716, Dual specificity phosphatase [Defense mechanisms].
ENSG00000136999	432.333	8.756	0.644093	2.97e-07	0.000120121	8	119416446	119424434	+	CCN3	cellular communication network factor 3 [Source:HGNC Symbol%3BAcc:HGNC:7885]	GO:0001525:angiogenesis;GO:1990523:bone regeneration;GO:0007155:cell adhesion;GO:0033627:cell adhesion mediated by integrin;GO:0060326:cell chemotaxis;GO:0002062:chondrocyte differentiation;GO:0035767:endothelial cell chemotaxis;GO:0071603:endothelial cell-cell adhesion;GO:0010761:fibroblast migration;GO:0061484:hematopoietic stem cell homeostasis;GO:0060548:negative regulation of cell death;GO:0…	GO:0030424:axon;GO:0005737:cytoplasm;GO:0030425:dendrite;GO:0031012:extracellular matrix;GO:0005576:extracellular region;GO:0005921:gap junction;GO:0043231:intracellular membrane-bounded organelle;GO:0043025:neuronal cell body;	GO:0008083:growth factor activity;GO:0008201:heparin binding;GO:0005520:insulin-like growth factor binding;GO:0005178:integrin binding;GO:0005112:Notch binding;	-	-	gnl|CDD|229159	KOG1217, KOG1217, KOG1217, Fibrillins and related proteins containing Ca2+-binding EGF-like domains [Signal transduction mechanisms].
ENSG00000285888	432.333	8.756	0.644093	2.97e-07	0.000120121	6	36768485	36774651	+	-	novel transcript	-	-	-	-	-
ENSG00000225492	28.8382	4.84991	1.86381	3.06e-07	0.000122989	1	89407679	89426243	+	GBP1P1	guanylate binding protein 1 pseudogene 1 [Source:HGNC Symbol%3BAcc:HGNC:39561]	GO:0071346:cellular response to interferon-gamma;GO:0071347:cellular response to interleukin-1;GO:0071356:cellular response to tumor necrosis factor;GO:0051607:defense response to virus;GO:0070373:negative regulation of ERK1 and ERK2 cascade;GO:0032703:negative regulation of interleukin-2 production;GO:1903077:negative regulation of protein localization to plasma membrane;GO:1900025:negative regu…	GO:0015629:actin cytoskeleton;GO:0005737:cytoplasm;GO:0031410:cytoplasmic vesicle;GO:0005829:cytosol;GO:0005576:extracellular region;GO:0005794:Golgi apparatus;GO:0000139:Golgi membrane;GO:0005886:plasma membrane;GO:0012506:vesicle membrane;	GO:0003779:actin binding;GO:0019955:cytokine binding;GO:0019899:enzyme binding;GO:0019003:GDP binding;GO:0005525:GTP binding;GO:0003924:GTPase activity;GO:0051879:Hsp90 protein binding;GO:0042802:identical protein binding;GO:0042803:protein homodimerization activity;GO:0030507:spectrin binding;	-	-	gnl|CDD|229976	KOG2037, KOG2037, KOG2037, Guanylate-binding protein [General function prediction only].
ENSG00000287687	0.0231803	-5.43096	1.22942	3.2e-07	0.000127511	2	74723873	74778780	-	-	novel transcript	-	-	-	-	-
ENSG00000123342	14.9041	3.89764	4.00152	3.22e-07	0.000127511	12	55835433	55842966	-	MMP19	matrix metallopeptidase 19 [Source:HGNC Symbol%3BAcc:HGNC:7165]	GO:0001525:angiogenesis;GO:0030154:cell differentiation;GO:0030574:collagen catabolic process;GO:0022617:extracellular matrix disassembly;GO:0030198:extracellular matrix organization;GO:0006508:proteolysis;	GO:0031012:extracellular matrix;GO:0005576:extracellular region;GO:0005615:extracellular space;	GO:0004222:metalloendopeptidase activity;GO:0004252:serine-type endopeptidase activity;GO:0008270:zinc ion binding;	K07998	-	gnl|CDD|229506	KOG1565, KOG1565, KOG1565, Gelatinase A and related matrix metalloproteases [Posttranslational modification, protein turnover, chaperones, Extracellular structures].
ENSG00000267519	13.7152	3.77771	5.39183	3.27e-07	0.000128592	19	13823880	13842928	-	MIR23AHG	miR-23a/27a/24-2 cluster host gene [Source:HGNC Symbol%3BAcc:HGNC:27620]	-	-	-	-	-
ENSG00000152689	56.3289	5.8158	0.971034	4.03e-07	0.000157655	2	33436324	33564750	+	RASGRP3	RAS guanyl releasing protein 3 [Source:HGNC Symbol%3BAcc:HGNC:14545]	GO:0000165:MAPK cascade;GO:0007265:Ras protein signal transduction;GO:0043087:regulation of GTPase activity;GO:0007264:small GTPase mediated signal transduction;GO:0006357:regulation of transcription from RNA polymerase II promoter;	GO:0032045:guanyl-nucleotide exchange factor complex;GO:0005887:integral component of plasma membrane;GO:0048471:perinuclear region of cytoplasm;GO:0005886:plasma membrane;GO:0005829:cytosol;GO:0070062:extracellular exosome;GO:0016020:membrane;GO:0005634:nucleus;	GO:0005509:calcium ion binding;GO:0019992:diacylglycerol binding;GO:0005096:GTPase activator activity;GO:0005085:guanyl-nucleotide exchange factor activity;GO:0019900:kinase binding;GO:0031267:small GTPase binding;GO:0042803:protein homodimerization activity;GO:0000981:sequence-specific DNA binding RNA polymerase II transcription factor activity;GO:0046872:metal ion binding;GO:0000978:RNA polymer…	K12362;K17985;K16467	-	gnl|CDD|231355	KOG3417, KOG3417, KOG3417, Ras1 guanine nucleotide exchange factor [Signal transduction mechanisms].
ENSG00000184384	16.1795	4.0161	3.16912	4.4e-07	0.000171202	11	95976598	96343195	-	MAML2	mastermind like transcriptional coactivator 2 [Source:HGNC Symbol%3BAcc:HGNC:16259]	GO:0007219:Notch signaling pathway;GO:0045944:positive regulation of transcription from RNA polymerase II promoter;GO:0007221:positive regulation of transcription of Notch receptor target;	GO:0016607:nuclear speck;GO:0005654:nucleoplasm;GO:0005634:nucleus;	GO:0003713:transcription coactivator activity;	K06061	;ko04330 Notch signaling pathway;ko04658 Th1 and Th2 cell differentiation;ko05165 Human papillomavirus infection;	gnl|CDD|232298	KOG4369, KOG4369, KOG4369, RTK signaling protein MASK/UNC-44 [Signal transduction mechanisms].
ENSG00000153531	16.7138	4.06297	2.75559	4.78e-07	0.000184811	13	113399611	113453488	-	ADPRHL1	ADP-ribosylhydrolase like 1 [Source:HGNC Symbol%3BAcc:HGNC:21303]	GO:0051725:protein de-ADP-ribosylation;	GO:0005634:nucleus;	GO:0003875:ADP-ribosylarginine hydrolase activity;GO:0000287:magnesium ion binding;GO:0003677:DNA binding;GO:0046872:metal ion binding;	K17985	;ko04137 Mitophagy - animal;ko04140 Autophagy - animal;ko05010 Alzheimer disease;ko05014 Amyotrophic lateral sclerosis;ko05016 Huntington disease;ko05017 Spinocerebellar ataxia;ko05022 Pathways of neurodegeneration - multiple diseases;	-	-
ENSG00000171223	12.6218	3.65784	7.85694	4.82e-07	0.000184918	19	12791486	12793315	+	JUNB	JunB proto-oncogene%2C AP-1 transcription factor subunit [Source:HGNC Symbol%3BAcc:HGNC:6205]	GO:0071277:cellular response to calcium ion;GO:0046697:decidualization;GO:0060136:embryonic process involved in female pregnancy;GO:0060716:labyrinthine layer blood vessel development;GO:0001649:osteoblast differentiation;GO:0033687:osteoblast proliferation;GO:0030316:osteoclast differentiation;GO:0045597:positive regulation of cell differentiation;GO:0045944:positive regulation of transcription …	GO:0000785:chromatin;GO:0005654:nucleoplasm;GO:0035976:AP1 complex;GO:0005667:transcription factor complex;	GO:0003677:DNA binding;GO:0001228:RNA polymerase II transcription regulatory region sequence-specific DNA binding transcription factor activity involved in positive regulation of transcription;GO:0000981:sequence-specific DNA binding RNA polymerase II transcription factor activity;GO:0000978:RNA polymerase II core promoter proximal region sequence-specific DNA binding;	K09028	;ko04380 Osteoclast differentiation;ko04668 TNF signaling pathway;ko04935 Growth hormone synthesis, secretion and action;	gnl|CDD|228783	KOG0837, KOG0837, KOG0837, Transcriptional activator of the JUN family [Transcription].
ENSG00000173193	12.5254	3.64679	9.02576	4.91e-07	0.000187443	3	122680839	122730840	+	PARP14	poly(ADP-ribose) polymerase family member 14 [Source:HGNC Symbol%3BAcc:HGNC:29232]	GO:0045087:innate immune response;GO:0010629:negative regulation of gene expression;GO:0060336:negative regulation of interferon-gamma-mediated signaling pathway;GO:0042532:negative regulation of tyrosine phosphorylation of STAT protein;GO:1902216:positive regulation of interleukin-4-mediated signaling pathway;GO:0042531:positive regulation of tyrosine phosphorylation of STAT protein;GO:0006471:p…	GO:0005737:cytoplasm;GO:0005829:cytosol;GO:0016020:membrane;GO:0005634:nucleus;GO:0005886:plasma membrane;	GO:0019899:enzyme binding;GO:0003950:NAD+ ADP-ribosyltransferase activity;GO:0070403:NAD+ binding;GO:1990404:protein ADP-ribosylase activity;GO:0003714:transcription corepressor activity;	K15261	-	gnl|CDD|230572	KOG2633, KOG2633, KOG2633, Hismacro and SEC14 domain-containing proteins [Chromatin structure and dynamics, Transcription].
ENSG00000185507	12.6653	3.66281	6.27437	5.41e-07	0.000205172	11	612553	615983	-	IRF7	interferon regulatory factor 7 [Source:HGNC Symbol%3BAcc:HGNC:6122]	GO:0006974:cellular response to DNA damage stimulus;GO:0051607:defense response to virus;GO:0019043:establishment of viral latency;GO:0002376:immune system process;GO:0016064:immunoglobulin mediated immune response;GO:0045087:innate immune response;GO:0039530:MDA-5 signaling pathway;GO:2000110:negative regulation of macrophage apoptotic process;GO:0000122:negative regulation of transcription from…	GO:0000785:chromatin;GO:0005737:cytoplasm;GO:0005829:cytosol;GO:0010008:endosome membrane;GO:0005654:nucleoplasm;GO:0005634:nucleus;	GO:0003677:DNA binding;GO:0000981:sequence-specific DNA binding RNA polymerase II transcription factor activity;GO:0000978:RNA polymerase II core promoter proximal region sequence-specific DNA binding;	K09447	;ko04620 Toll-like receptor signaling pathway;ko04621 NOD-like receptor signaling pathway;ko04622 RIG-I-like receptor signaling pathway;ko04623 Cytosolic DNA-sensing pathway;ko05160 Hepatitis C;ko05161 Hepatitis B;ko05162 Measles;ko05164 Influenza A;ko05167 Kaposi sarcoma-associated herpesvirus infection;ko05168 Herpes simplex virus 1 infection;ko05169 Epstein-Barr virus infection;ko05203 Viral c…	-	-
ENSG00000196517	0.0685709	-3.86626	3.56902	5.45e-07	0.000205247	1	43991500	44031467	-	SLC6A9	solute carrier family 6 member 9 [Source:HGNC Symbol%3BAcc:HGNC:11056]	GO:1903804:glycine import into cell;GO:0015816:glycine transport;GO:0006836:neurotransmitter transport;GO:0070455:positive regulation of heme biosynthetic process;GO:0046985:positive regulation of hemoglobin biosynthetic process;GO:1904256:positive regulation of iron channel activity;GO:0035725:sodium ion transmembrane transport;GO:0061537:glycine secretion, neurotransmission;GO:0001504:neurotran…	GO:0016324:apical plasma membrane;GO:0009925:basal plasma membrane;GO:0016323:basolateral plasma membrane;GO:0031045:dense core granule;GO:0005768:endosome;GO:0005887:integral component of plasma membrane;GO:0030285:integral component of synaptic vesicle membrane;GO:0016328:lateral plasma membrane;GO:0016020:membrane;GO:0005886:plasma membrane;GO:0014069:postsynaptic density;GO:0032279:asymmetric…	GO:0015187:glycine transmembrane transporter activity;GO:0015375:glycine:sodium symporter activity;GO:0005283:sodium:amino acid symporter activity;	K05038	;ko04721 Synaptic vesicle cycle;	gnl|CDD|231592	KOG3660, KOG3660, KOG3660, Sodium-neurotransmitter symporter [Signal transduction mechanisms].
ENSG00000136010	0.0805604	-3.63379	7.80844	5.59e-07	0.000209468	12	105019784	105107643	-	ALDH1L2	aldehyde dehydrogenase 1 family member L2 [Source:HGNC Symbol%3BAcc:HGNC:26777]	GO:0009258:10-formyltetrahydrofolate catabolic process;GO:0009058:biosynthetic process;GO:0006730:one-carbon metabolic process;	GO:0070062:extracellular exosome;GO:0005759:mitochondrial matrix;GO:0005739:mitochondrion;GO:0005654:nucleoplasm;	GO:0004029:aldehyde dehydrogenase (NAD) activity;GO:0016155:formyltetrahydrofolate dehydrogenase activity;GO:0016742:hydroxymethyl-, formyl- and related transferase activity;	K00289	;ko00670 One carbon pool by folate;	gnl|CDD|230391	KOG2452, KOG2452, KOG2452, Formyltetrahydrofolate dehydrogenase [Nucleotide transport and metabolism].
ENSG00000184371	12.6902	3.66564	4.81709	7.55e-07	0.000280928	1	109910242	109930992	+	CSF1	colony stimulating factor 1 [Source:HGNC Symbol%3BAcc:HGNC:2432]	GO:0060444:branching involved in mammary gland duct morphogenesis;GO:0003006:developmental process involved in reproduction;GO:0048873:homeostasis of number of cells within a tissue;GO:0006954:inflammatory response;GO:0045087:innate immune response;GO:0038145:macrophage colony-stimulating factor signaling pathway;GO:0030225:macrophage differentiation;GO:0060763:mammary duct terminal end bud growt…	GO:1990682:CSF1-CSF1R complex;GO:0005788:endoplasmic reticulum lumen;GO:0005576:extracellular region;GO:0005615:extracellular space;GO:0016021:integral component of membrane;GO:0016020:membrane;GO:0016604:nuclear body;GO:0048471:perinuclear region of cytoplasm;GO:0005886:plasma membrane;	GO:0005125:cytokine activity;GO:0008083:growth factor activity;GO:0042802:identical protein binding;GO:0005157:macrophage colony-stimulating factor receptor binding;GO:0042803:protein homodimerization activity;	K05453	;ko04010 MAPK signaling pathway;ko04014 Ras signaling pathway;ko04015 Rap1 signaling pathway;ko04060 Cytokine-cytokine receptor interaction;ko04061 Viral protein interaction with cytokine and cytokine receptor;ko04151 PI3K-Akt signaling pathway;ko04380 Osteoclast differentiation;ko04640 Hematopoietic cell lineage;ko04668 TNF signaling pathway;ko05010 Alzheimer disease;ko05022 Pathways of neurodeg…	-	-
ENSG00000133216	25.7066	4.68407	1.71008	8.03e-07	0.000297171	1	22710839	22921500	+	EPHB2	EPH receptor B2 [Source:HGNC Symbol%3BAcc:HGNC:3393]	GO:0001525:angiogenesis;GO:0007411:axon guidance;GO:0007413:axonal fasciculation;GO:0042113:B cell activation;GO:0021952:central nervous system projection neuron axonogenesis;GO:0060996:dendritic spine development;GO:0060997:dendritic spine morphogenesis;GO:0048013:ephrin receptor signaling pathway;GO:0018108:peptidyl-tyrosine phosphorylation;GO:0033674:positive regulation of kinase activity;GO:0…	GO:0030424:axon;GO:0005829:cytosol;GO:0030425:dendrite;GO:0005576:extracellular region;GO:0005887:integral component of plasma membrane;GO:0043005:neuron projection;GO:0005886:plasma membrane;GO:0043235:receptor complex;	GO:0001540:beta-amyloid binding;GO:0005524:ATP binding;GO:0008046:axon guidance receptor activity;GO:0042802:identical protein binding;GO:0004713:protein tyrosine kinase activity;GO:0004714:transmembrane receptor protein tyrosine kinase activity;GO:0005005:transmembrane-ephrin receptor activity;	K05111	;ko04360 Axon guidance;	gnl|CDD|228145	KOG0196, KOG0196, KOG0196, Tyrosine kinase, EPH (ephrin) receptor family [Signal transduction mechanisms].
ENSG00000115267	11.7144	3.55022	7.22525	9.51e-07	0.000350014	2	162267074	162318684	-	IFIH1	interferon induced with helicase C domain 1 [Source:HGNC Symbol%3BAcc:HGNC:18873]	GO:0071360:cellular response to exogenous dsRNA;GO:0098586:cellular response to virus;GO:0039528:cytoplasmic pattern recognition receptor signaling pathway in response to virus;GO:0051607:defense response to virus;GO:0009597:detection of virus;GO:0045087:innate immune response;GO:0039530:MDA-5 signaling pathway;GO:0045071:negative regulation of viral genome replication;GO:0032727:positive regulat…	GO:0005737:cytoplasm;GO:0005829:cytosol;GO:0005739:mitochondrion;GO:0005634:nucleus;	GO:0005524:ATP binding;GO:0003677:DNA binding;GO:0003725:double-stranded RNA binding;GO:0042802:identical protein binding;GO:0043021:ribonucleoprotein complex binding;GO:0003723:RNA binding;GO:0003724:RNA helicase activity;GO:0003727:single-stranded RNA binding;GO:0008270:zinc ion binding;	K12647	;ko04622 RIG-I-like receptor signaling pathway;ko05161 Hepatitis B;ko05162 Measles;ko05164 Influenza A;ko05168 Herpes simplex virus 1 infection;ko05171 Coronavirus disease - COVID-19;	gnl|CDD|228303	KOG0354, KOG0354, KOG0354, DEAD-box like helicase [General function prediction only].
ENSG00000153234	12.6675	3.66306	4.26441	9.62e-07	0.000351658	2	156324437	156342348	-	NR4A2	nuclear receptor subfamily 4 group A member 2 [Source:HGNC Symbol%3BAcc:HGNC:7981]	GO:0008344:adult locomotory behavior;GO:0060070:canonical Wnt signaling pathway;GO:0071376:cellular response to corticotropin-releasing hormone stimulus;GO:0031668:cellular response to extracellular stimulus;GO:0034599:cellular response to oxidative stress;GO:0021953:central nervous system neuron differentiation;GO:0021952:central nervous system projection neuron axonogenesis;GO:0042416:dopamine …	GO:0000785:chromatin;GO:0005737:cytoplasm;GO:0016607:nuclear speck;GO:0005654:nucleoplasm;GO:0005634:nucleus;GO:0032991:macromolecular complex;GO:0005667:transcription factor complex;	GO:0008013:beta-catenin binding;GO:0003677:DNA binding;GO:0001228:RNA polymerase II transcription regulatory region sequence-specific DNA binding transcription factor activity involved in positive regulation of transcription;GO:0000981:sequence-specific DNA binding RNA polymerase II transcription factor activity;GO:0035259:glucocorticoid receptor binding;GO:0004879:ligand-activated sequence-speci…	K08558	;ko04925 Aldosterone synthesis and secretion;ko04928 Parathyroid hormone synthesis, secretion and action;	gnl|CDD|232146	KOG4217, KOG4217, KOG4217, Nuclear receptors of the nerve growth factor-induced protein B type [Transcription].
ENSG00000128965	0.0816061	-3.61518	4.64202	9.93e-07	0.000361121	15	40952962	40956512	+	CHAC1	ChaC glutathione specific gamma-glutamylcyclotransferase 1 [Source:HGNC Symbol%3BAcc:HGNC:28680]	GO:0006750:glutathione biosynthetic process;GO:0006751:glutathione catabolic process;GO:0070059:intrinsic apoptotic signaling pathway in response to endoplasmic reticulum stress;GO:0045746:negative regulation of Notch signaling pathway;GO:0010955:negative regulation of protein processing;GO:0022008:neurogenesis;GO:0007219:Notch signaling pathway;GO:0006986:response to unfolded protein;	GO:0005737:cytoplasm;GO:0005829:cytosol;GO:0005802:trans-Golgi network;	GO:0003839:gamma-glutamylcyclotransferase activity;GO:0005112:Notch binding;	K07232	;ko00480 Glutathione metabolism;ko01100 Metabolic pathways;	gnl|CDD|231120	KOG3182, KOG3182, KOG3182, Predicted cation transporter [Inorganic ion transport and metabolism].
ENSG00000130813	11.8857	3.57116	5.75428	1.01e-06	0.000363979	19	10086122	10093252	+	SHFL	shiftless antiviral inhibitor of ribosomal frameshifting [Source:HGNC Symbol%3BAcc:HGNC:25649]	GO:0051607:defense response to virus;GO:0045087:innate immune response;GO:2001125:negative regulation of translational frameshifting;GO:0045071:negative regulation of viral genome replication;GO:0006449:regulation of translational termination;GO:0035456:response to interferon-beta;GO:0034341:response to interferon-gamma;GO:0034340:response to type I interferon;GO:0034342:response to type III inte…	GO:0005737:cytoplasm;GO:0005829:cytosol;GO:0005654:nucleoplasm;GO:0005634:nucleus;GO:0000932:cytoplasmic mRNA processing body;GO:0070062:extracellular exosome;GO:0005615:extracellular space;GO:0030141:secretory granule;	GO:0042802:identical protein binding;GO:0043022:ribosome binding;GO:0003723:RNA binding;GO:0005102:receptor binding;	K12581	;ko03018 RNA degradation;	gnl|CDD|230518	KOG2579, KOG2579, KOG2579, Ficolin and related extracellular proteins [General function prediction only].
ENSG00000163565	11.4818	3.52128	7.99013	1.08e-06	0.000388829	1	158999968	159055155	+	IFI16	interferon gamma inducible protein 16 [Source:HGNC Symbol%3BAcc:HGNC:5395]	GO:0097202:activation of cysteine-type endopeptidase activity;GO:0002218:activation of innate immune response;GO:0006914:autophagy;GO:0042149:cellular response to glucose starvation;GO:0035458:cellular response to interferon-beta;GO:0071479:cellular response to ionizing radiation;GO:0051607:defense response to virus;GO:0006954:inflammatory response;GO:0045087:innate immune response;GO:0072332:int…	GO:0005829:cytosol;GO:0016020:membrane;GO:0016607:nuclear speck;GO:0005730:nucleolus;GO:0005654:nucleoplasm;GO:0005634:nucleus;GO:0097169:AIM2 inflammasome complex;	GO:0001227:RNA polymerase II transcription regulatory region sequence-specific DNA binding transcription factor activity involved in negative regulation of transcription;GO:0003690:double-stranded DNA binding;GO:0042802:identical protein binding;GO:0003723:RNA binding;GO:0000978:RNA polymerase II core promoter proximal region sequence-specific DNA binding;GO:0008134:transcription factor binding;	K12966	;ko04621 NOD-like receptor signaling pathway;ko04623 Cytosolic DNA-sensing pathway;	-	-
ENSG00000183578	17.9063	4.1624	2.17309	1.09e-06	0.000388829	15	51056598	51105276	-	TNFAIP8L3	TNF alpha induced protein 8 like 3 [Source:HGNC Symbol%3BAcc:HGNC:20620]	GO:0048017:inositol lipid-mediated signaling;GO:0006644:phospholipid metabolic process;GO:0015914:phospholipid transport;GO:0070374:positive regulation of ERK1 and ERK2 cascade;GO:0043552:positive regulation of phosphatidylinositol 3-kinase activity;GO:0051897:positive regulation of protein kinase B signaling;GO:0042981:regulation of apoptotic process;GO:0019216:regulation of lipid metabolic proc…	GO:0005737:cytoplasm;GO:0005829:cytosol;GO:0005654:nucleoplasm;GO:0005886:plasma membrane;	GO:0035091:phosphatidylinositol binding;GO:0008526:phosphatidylinositol transporter activity;	K17985	;ko04137 Mitophagy - animal;ko04140 Autophagy - animal;ko05010 Alzheimer disease;ko05014 Amyotrophic lateral sclerosis;ko05016 Huntington disease;ko05017 Spinocerebellar ataxia;ko05022 Pathways of neurodegeneration - multiple diseases;	-	-
ENSG00000269243	0.0816278	-3.6148	4.42004	1.11e-06	0.00039349	19	16123661	16139892	-	-	novel transcript%2C antisense RAB8A	-	-	-	-	-
ENSG00000106003	13.0324	3.70403	3.69531	1.17e-06	0.000412139	7	2512529	2529177	+	LFNG	LFNG O-fucosylpeptide 3-beta-N-acetylglucosaminyltransferase [Source:HGNC Symbol%3BAcc:HGNC:6560]	GO:0009887:organ morphogenesis;GO:0002315:marginal zone B cell differentiation;GO:1902367:negative regulation of Notch signaling pathway involved in somitogenesis;GO:0008593:regulation of Notch signaling pathway;GO:0014807:regulation of somitogenesis;GO:0001756:somitogenesis;GO:0030217:T cell differentiation;	GO:0005576:extracellular region;GO:1903561:extracellular vesicle;GO:0000139:Golgi membrane;GO:0030173:integral component of Golgi membrane;	GO:0008375:acetylglucosaminyltransferase activity;GO:0046872:metal ion binding;GO:0033829:O-fucosylpeptide 3-beta-N-acetylglucosaminyltransferase activity;	K05948	;ko00514 Other types of O-glycan biosynthesis;ko04330 Notch signaling pathway;ko05165 Human papillomavirus infection;	gnl|CDD|230185	KOG2246, KOG2246, KOG2246, Galactosyltransferases [Carbohydrate transport and metabolism].
ENSG00000011422	11.3302	3.5021	7.00743	1.27e-06	0.000446827	19	43646095	43670547	-	PLAUR	plasminogen activator%2C urokinase receptor [Source:HGNC Symbol%3BAcc:HGNC:9053]	GO:0030162:regulation of proteolysis;GO:0007596:blood coagulation;GO:0006935:chemotaxis;GO:0043066:negative regulation of apoptotic process;GO:2001268:negative regulation of cysteine-type endopeptidase activity involved in apoptotic signaling pathway;GO:2001243:negative regulation of intrinsic apoptotic signaling pathway;GO:0043388:positive regulation of DNA binding;GO:0045742:positive regulation…	GO:0031225:anchored component of membrane;GO:0030054:cell junction;GO:0042995:cell projection;GO:0005886:plasma membrane;GO:0009986:cell surface;GO:0005788:endoplasmic reticulum lumen;GO:0005789:endoplasmic reticulum membrane;GO:0005576:extracellular region;GO:0019898:extrinsic component of membrane;GO:0005925:focal adhesion;GO:0016021:integral component of membrane;GO:0005887:integral component …	GO:0030377:urokinase plasminogen activator receptor activity;GO:0019899:enzyme binding;GO:0019904:protein domain specific binding;GO:0038023:signaling receptor activity;GO:0005102:receptor binding;	K03985	;ko04610 Complement and coagulation cascades;ko05205 Proteoglycans in cancer;	-	-
ENSG00000143333	11.5961	3.53557	5.45379	1.31e-06	0.000458555	1	182598623	182604389	-	RGS16	regulator of G protein signaling 16 [Source:HGNC Symbol%3BAcc:HGNC:9997]	GO:0007186:G-protein coupled receptor signaling pathway;GO:0009968:negative regulation of signal transduction;GO:0043547:positive regulation of GTPase activity;GO:0008277:regulation of G-protein coupled receptor protein signaling pathway;GO:0007601:visual perception;	GO:0005737:cytoplasm;GO:0031224:intrinsic component of membrane;GO:0005886:plasma membrane;	GO:0005516:calmodulin binding;GO:0005096:GTPase activator activity;GO:0003924:GTPase activity;	K16449	-	gnl|CDD|231524	KOG3589, KOG3589, KOG3589, G protein signaling regulators [Signal transduction mechanisms].
ENSG00000175592	11.7026	3.54876	5.12191	1.33e-06	0.000461595	11	65892049	65900573	-	FOSL1	FOS like 1%2C AP-1 transcription factor subunit [Source:HGNC Symbol%3BAcc:HGNC:13718]	GO:0006968:cellular defense response;GO:0031668:cellular response to extracellular stimulus;GO:0006935:chemotaxis;GO:0007565:female pregnancy;GO:0001701:in utero embryonic development;GO:0007612:learning;GO:0008285:negative regulation of cell proliferation;GO:0060674:placenta blood vessel development;GO:0043065:positive regulation of apoptotic process;GO:0045787:positive regulation of cell cycle;…	GO:0000785:chromatin;GO:0005829:cytosol;GO:0043005:neuron projection;GO:0005654:nucleoplasm;GO:0005634:nucleus;GO:0042734:presynaptic membrane;GO:0043231:intracellular membrane-bounded organelle;	GO:0001228:RNA polymerase II transcription regulatory region sequence-specific DNA binding transcription factor activity involved in positive regulation of transcription;GO:0003700:sequence-specific DNA binding transcription factor activity;GO:0000981:sequence-specific DNA binding RNA polymerase II transcription factor activity;GO:0000978:RNA polymerase II core promoter proximal region sequence-s…	K04502	;ko04310 Wnt signaling pathway;ko04380 Osteoclast differentiation;ko04657 IL-17 signaling pathway;ko05166 Human T-cell leukemia virus 1 infection;	gnl|CDD|229356	KOG1414, KOG1414, KOG1414, Transcriptional activator FOSB/c-Fos and related bZIP transcription factors [Transcription].
ENSG00000105825	350.529	8.45339	0.367751	1.45e-06	0.000498235	7	93885396	93890753	-	TFPI2	tissue factor pathway inhibitor 2 [Source:HGNC Symbol%3BAcc:HGNC:11761]	GO:0007596:blood coagulation;GO:0071498:cellular response to fluid shear stress;	GO:0031012:extracellular matrix;GO:0005615:extracellular space;	GO:0005201:extracellular matrix structural constituent;GO:0004867:serine-type endopeptidase inhibitor activity;	-	-	gnl|CDD|232224	KOG4295, KOG4295, KOG4295, Serine proteinase inhibitor (KU family) [Posttranslational modification, protein turnover, chaperones].
ENSG00000100906	11.096	3.47197	7.71663	1.45e-06	0.000498235	14	35401079	35404749	-	NFKBIA	NFKB inhibitor alpha [Source:HGNC Symbol%3BAcc:HGNC:7797]	GO:0006915:apoptotic process;GO:0070417:cellular response to cold;GO:0007253:cytoplasmic sequestering of NF-kappaB;GO:0042994:cytoplasmic sequestering of transcription factor;GO:0007249:I-kappaB kinase/NF-kappaB signaling;GO:0031663:lipopolysaccharide-mediated signaling pathway;GO:0043392:negative regulation of DNA binding;GO:0010888:negative regulation of lipid storage;GO:0010745:negative regula…	GO:0005737:cytoplasm;GO:0005829:cytosol;GO:0033256:I-kappaB/NF-kappaB complex;GO:0005654:nucleoplasm;GO:0005634:nucleus;GO:0005886:plasma membrane;	GO:0019899:enzyme binding;GO:0042802:identical protein binding;GO:0051059:NF-kappaB binding;GO:0008139:nuclear localization sequence binding;GO:0008134:transcription factor binding;GO:0031625:ubiquitin protein ligase binding;	K04734	;ko04024 cAMP signaling pathway;ko04062 Chemokine signaling pathway;ko04064 NF-kappa B signaling pathway;ko04210 Apoptosis;ko04380 Osteoclast differentiation;ko04620 Toll-like receptor signaling pathway;ko04621 NOD-like receptor signaling pathway;ko04622 RIG-I-like receptor signaling pathway;ko04623 Cytosolic DNA-sensing pathway;ko04624 Toll and Imd signaling pathway;ko04625 C-type lectin recepto…	gnl|CDD|228458	KOG0510, KOG0510, KOG0510, Ankyrin repeat protein [General function prediction only].
ENSG00000184005	0.0813065	-3.62049	3.70642	1.61e-06	0.000548488	1	76074746	76634603	+	ST6GALNAC3	ST6 N-acetylgalactosaminide alpha-2%2C6-sialyltransferase 3 [Source:HGNC Symbol%3BAcc:HGNC:19343]	GO:0001574:ganglioside biosynthetic process;GO:0009100:glycoprotein metabolic process;GO:0006687:glycosphingolipid metabolic process;GO:0006677:glycosylceramide metabolic process;GO:0009311:oligosaccharide metabolic process;GO:0006486:protein glycosylation;GO:0019082:viral protein processing;	GO:0000139:Golgi membrane;GO:0016021:integral component of membrane;GO:0005654:nucleoplasm;	GO:0047290:(alpha-N-acetylneuraminyl-2,3-beta-galactosyl-1,3)-N-acetyl-galactosaminide 6-alpha-sialyltransferase activity;GO:0001665:alpha-N-acetylgalactosaminide alpha-2,6-sialyltransferase activity;GO:0008373:sialyltransferase activity;	K03373	;ko00604 Glycosphingolipid biosynthesis - ganglio series;ko01100 Metabolic pathways;	gnl|CDD|230631	KOG2692, KOG2692, KOG2692, Sialyltransferase [Carbohydrate transport and metabolism].
ENSG00000108984	0.0751772	-3.73356	2.82013	1.67e-06	0.000567132	17	69414697	69553865	+	MAP2K6	mitogen-activated protein kinase kinase 6 [Source:HGNC Symbol%3BAcc:HGNC:6846]	GO:0000187:activation of MAPK activity;GO:0006915:apoptotic process;GO:0060348:bone development;GO:0060048:cardiac muscle contraction;GO:0072709:cellular response to sorbitol;GO:0090398:cellular senescence;GO:0006975:DNA damage induced protein phosphorylation;GO:0070423:nucleotide-binding oligomerization domain containing signaling pathway;GO:0001649:osteoblast differentiation;GO:0022602:ovulatio…	GO:0005856:cytoskeleton;GO:0005829:cytosol;GO:0005654:nucleoplasm;GO:0005737:cytoplasm;GO:0005634:nucleus;	GO:0005524:ATP binding;GO:0042802:identical protein binding;GO:0004708:MAP kinase kinase activity;GO:0019211:phosphatase activator activity;GO:0019901:protein kinase binding;GO:0043539:protein serine/threonine kinase activator activity;GO:0004674:protein serine/threonine kinase activity;GO:0004714:transmembrane receptor protein tyrosine kinase activity;	K04433	;ko04010 MAPK signaling pathway;ko04015 Rap1 signaling pathway;ko04212 Longevity regulating pathway - worm;ko04218 Cellular senescence;ko04380 Osteoclast differentiation;ko04620 Toll-like receptor signaling pathway;ko04664 Fc epsilon RI signaling pathway;ko04668 TNF signaling pathway;ko04750 Inflammatory mediator regulation of TRP channels;ko04912 GnRH signaling pathway;ko04935 Growth hormone syn…	gnl|CDD|228930	KOG0984, KOG0984, KOG0984, Mitogen-activated protein kinase (MAPK) kinase MKK3/MKK6 [Signal transduction mechanisms].
ENSG00000104921	0.0758363	-3.72097	2.80852	1.79e-06	0.000603295	19	7688758	7702146	-	FCER2	Fc epsilon receptor II [Source:HGNC Symbol%3BAcc:HGNC:3612]	GO:0002925:positive regulation of humoral immune response mediated by circulating immunoglobulin;GO:0051712:positive regulation of killing of cells of other organism;GO:0051000:positive regulation of nitric-oxide synthase activity;GO:0051770:positive regulation of nitric-oxide synthase biosynthetic process;	GO:0009897:external side of plasma membrane;GO:0070062:extracellular exosome;GO:0005887:integral component of plasma membrane;GO:0005886:plasma membrane;	GO:0030246:carbohydrate binding;GO:0019863:IgE binding;GO:0005178:integrin binding;GO:0046872:metal ion binding;	K06468	;ko04640 Hematopoietic cell lineage;ko05169 Epstein-Barr virus infection;	gnl|CDD|232226	KOG4297, KOG4297, KOG4297, C-type lectin [Signal transduction mechanisms, Defense mechanisms].
ENSG00000092621	0.0937714	-3.41471	8.80047	1.94e-06	0.000652887	1	119648411	119744218	+	PHGDH	phosphoglycerate dehydrogenase [Source:HGNC Symbol%3BAcc:HGNC:8923]	GO:0007420:brain development;GO:0070314:G1 to G0 transition;GO:0009448:gamma-aminobutyric acid metabolic process;GO:0021782:glial cell development;GO:0006541:glutamine metabolic process;GO:0006544:glycine metabolic process;GO:0006564:L-serine biosynthetic process;GO:0021915:neural tube development;GO:0031175:neuron projection development;GO:0010468:regulation of gene expression;GO:0021510:spinal …	GO:0005829:cytosol;GO:0070062:extracellular exosome;	GO:0009055:electron carrier activity;GO:0030060:L-malate dehydrogenase activity;GO:0051287:NAD binding;GO:0004617:phosphoglycerate dehydrogenase activity;	K00058	;ko00260 Glycine, serine and threonine metabolism;ko00270 Cysteine and methionine metabolism;ko01100 Metabolic pathways;ko01200 Carbon metabolism;ko01230 Biosynthesis of amino acids;	gnl|CDD|228019	KOG0068, KOG0068, KOG0068, D-3-phosphoglycerate dehydrogenase, D-isomer-specific 2-hydroxy acid dehydrogenase superfamily [Amino acid transport and metabolism].
ENSG00000102359	335.655	8.39084	0.311161	2.05e-06	0.00068448	X	100644195	100675788	+	SRPX2	sushi repeat containing protein X-linked 2 [Source:HGNC Symbol%3BAcc:HGNC:30668]	GO:0001525:angiogenesis;GO:0048870:cell motility;GO:0098609:cell-cell adhesion;GO:0090050:positive regulation of cell migration involved in sprouting angiogenesis;GO:0051965:positive regulation of synapse assembly;GO:0042325:regulation of phosphorylation;GO:0071625:vocalization behavior;	GO:0009986:cell surface;GO:0005737:cytoplasm;GO:0060076:excitatory synapse;GO:0005615:extracellular space;GO:0097060:synaptic membrane;	GO:0036458:hepatocyte growth factor binding;GO:0042802:identical protein binding;GO:0005102:receptor binding;	K19408	-	gnl|CDD|229159	KOG1217, KOG1217, KOG1217, Fibrillins and related proteins containing Ca2+-binding EGF-like domains [Signal transduction mechanisms].
ENSG00000181634	23.4782	4.55325	1.20819	2.07e-06	0.000686991	9	114784652	114806039	-	TNFSF15	TNF superfamily member 15 [Source:HGNC Symbol%3BAcc:HGNC:11931]	GO:0006919:activation of cysteine-type endopeptidase activity involved in apoptotic process;GO:0007250:activation of NF-kappaB-inducing kinase activity;GO:0006915:apoptotic process;GO:0006955:immune response;GO:0007165:signal transduction;	GO:0005615:extracellular space;GO:0016021:integral component of membrane;GO:0005887:integral component of plasma membrane;GO:0005886:plasma membrane;	GO:0005125:cytokine activity;GO:0005102:receptor binding;GO:0005164:tumor necrosis factor receptor binding;	K05478	;ko04060 Cytokine-cytokine receptor interaction;	-	-
ENSG00000169442	16.53	4.04702	2.06743	2.09e-06	0.000691958	1	26317958	26320523	+	CD52	CD52 molecule [Source:HGNC Symbol%3BAcc:HGNC:1804]	GO:0007204:positive regulation of cytosolic calcium ion concentration;GO:0045730:respiratory burst;	GO:0031225:anchored component of membrane;GO:0005576:extracellular region;GO:0031226:intrinsic component of plasma membrane;GO:0016020:membrane;GO:0005886:plasma membrane;GO:0097225:sperm midpiece;	-	K06488	-	-	-
ENSG00000137265	20.3455	4.34664	1.70054	2.15e-06	0.000706421	6	391739	411443	+	IRF4	interferon regulatory factor 4 [Source:HGNC Symbol%3BAcc:HGNC:6119]	GO:0042832:defense response to protozoan;GO:0043966:histone H3 acetylation;GO:0043967:histone H4 acetylation;GO:0002376:immune system process;GO:0043011:myeloid dendritic cell differentiation;GO:0034122:negative regulation of toll-like receptor signaling pathway;GO:0043388:positive regulation of DNA binding;GO:0032733:positive regulation of interleukin-10 production;GO:0032736:positive regulation…	GO:0000785:chromatin;GO:0005829:cytosol;GO:0016020:membrane;GO:0005654:nucleoplasm;GO:0000786:nucleosome;GO:0005634:nucleus;	GO:0001228:RNA polymerase II transcription regulatory region sequence-specific DNA binding transcription factor activity involved in positive regulation of transcription;GO:0003700:sequence-specific DNA binding transcription factor activity;GO:0000981:sequence-specific DNA binding RNA polymerase II transcription factor activity;GO:0000978:RNA polymerase II core promoter proximal region sequence-s…	K09445	;ko04659 Th17 cell differentiation;	-	-
ENSG00000114757	0.0724802	-3.78627	2.6377	2.18e-06	0.000711688	3	179794958	180037053	-	PEX5L	peroxisomal biogenesis factor 5 like [Source:HGNC Symbol%3BAcc:HGNC:30024]	GO:0016560:protein import into peroxisome matrix, docking;GO:0043949:regulation of cAMP-mediated signaling;	GO:0005829:cytosol;GO:0005778:peroxisomal membrane;GO:0043235:receptor complex;	GO:0005221:intracellular cyclic nucleotide activated cation channel activity;GO:0005052:peroxisome matrix targeting signal-1 binding;GO:0000268:peroxisome targeting sequence binding;GO:0031267:small GTPase binding;	K13342	;ko04146 Peroxisome;	gnl|CDD|229068	KOG1125, KOG1125, KOG1125, TPR repeat-containing protein [General function prediction only].
ENSG00000250802	0.0617872	-4.01655	1.78843	2.28e-06	0.000740034	5	77086688	77166909	+	ZBED3-AS1	ZBED3 antisense RNA 1 [Source:HGNC Symbol%3BAcc:HGNC:44188]	-	-	-	-	-
ENSG00000123700	23.2024	4.5362	1.19273	2.29e-06	0.000740034	17	70168673	70180044	+	KCNJ2	potassium inwardly rectifying channel subfamily J member 2 [Source:HGNC Symbol%3BAcc:HGNC:6263]	GO:0086002:cardiac muscle cell action potential involved in contraction;GO:0030007:cellular potassium ion homeostasis;GO:0071260:cellular response to mechanical stimulus;GO:0015693:magnesium ion transport;GO:0086012:membrane depolarization during cardiac muscle cell action potential;GO:0086011:membrane repolarization during action potential;GO:0086013:membrane repolarization during cardiac muscle…	GO:0043197:dendritic spine;GO:0005794:Golgi apparatus;GO:0005887:integral component of plasma membrane;GO:0014704:intercalated disc;GO:0031224:intrinsic component of membrane;GO:0043025:neuronal cell body;GO:0005886:plasma membrane;GO:0005791:rough endoplasmic reticulum;GO:0005790:smooth endoplasmic reticulum;GO:0030315:T-tubule;GO:0008076:voltage-gated potassium channel complex;	GO:0042802:identical protein binding;GO:0005242:inward rectifier potassium channel activity;GO:0005546:phosphatidylinositol-4,5-bisphosphate binding;GO:0086008:voltage-gated potassium channel activity involved in cardiac muscle cell action potential repolarization;	K04996	;ko04725 Cholinergic synapse;ko04921 Oxytocin signaling pathway;ko04924 Renin secretion;ko04971 Gastric acid secretion;	gnl|CDD|231759	KOG3827, KOG3827, KOG3827, Inward rectifier K+ channel [Inorganic ion transport and metabolism].
ENSG00000149289	10.6625	3.41447	6.15074	2.3e-06	0.000740338	11	110093392	110171841	+	ZC3H12C	zinc finger CCCH-type containing 12C [Source:HGNC Symbol%3BAcc:HGNC:29362]	GO:0090502:RNA phosphodiester bond hydrolysis, endonucleolytic;	GO:0036464:cytoplasmic ribonucleoprotein granule;GO:0005634:nucleus;	GO:0004521:endoribonuclease activity;GO:0046872:metal ion binding;GO:0003729:mRNA binding;	K18668	-	gnl|CDD|231709	KOG3777, KOG3777, KOG3777, Uncharacterized conserved protein [Function unknown].
ENSG00000166886	10.5937	3.40513	6.47139	2.32e-06	0.000741881	12	57089043	57095476	+	NAB2	NGFI-A binding protein 2 [Source:HGNC Symbol%3BAcc:HGNC:7627]	GO:0001958:endochondral ossification;GO:0042552:myelination;GO:0016480:negative regulation of transcription from RNA polymerase III promoter;GO:1902949:positive regulation of tau-protein kinase activity;GO:0045682:regulation of epidermis development;GO:0006355:regulation of transcription, DNA-templated;GO:0014037:Schwann cell differentiation;	GO:0005654:nucleoplasm;GO:0005634:nucleus;	GO:0042802:identical protein binding;GO:0003712:transcription cofactor activity;GO:0003714:transcription corepressor activity;	-	-	gnl|CDD|231767	KOG3835, KOG3835, KOG3835, Transcriptional corepressor NAB1 [Transcription].
ENSG00000277511	16.2124	4.01903	2.04189	2.48e-06	0.000790888	17	32127570	32128454	+	-	novel transcript	-	-	-	-	-
ENSG00000231346	28.4842	4.83209	0.936183	2.74e-06	0.000866304	1	111599655	111608723	-	LINC01160	long intergenic non-protein coding RNA 1160 [Source:HGNC Symbol%3BAcc:HGNC:49525]	-	-	-	-	-
ENSG00000138166	10.6595	3.41407	5.1941	2.75e-06	0.000866304	10	110497907	110511533	+	DUSP5	dual specificity phosphatase 5 [Source:HGNC Symbol%3BAcc:HGNC:3071]	GO:0000187:activation of MAPK activity;GO:0016311:dephosphorylation;GO:0001706:endoderm formation;GO:0000188:inactivation of MAPK activity;GO:0000165:MAPK cascade;GO:0035970:peptidyl-threonine dephosphorylation;GO:0035335:peptidyl-tyrosine dephosphorylation;GO:0006470:protein dephosphorylation;	GO:0005737:cytoplasm;GO:0005654:nucleoplasm;GO:0005634:nucleus;	GO:0017017:MAP kinase tyrosine/serine/threonine phosphatase activity;GO:0051019:mitogen-activated protein kinase binding;GO:0016791:phosphatase activity;GO:0004721:phosphoprotein phosphatase activity;GO:0004725:protein tyrosine phosphatase activity;GO:0008138:protein tyrosine/serine/threonine phosphatase activity;GO:0008330:protein tyrosine/threonine phosphatase activity;	K04459	;ko04010 MAPK signaling pathway;ko04361 Axon regeneration;	gnl|CDD|229656	KOG1716, KOG1716, KOG1716, Dual specificity phosphatase [Defense mechanisms].
ENSG00000123358	11.6789	3.54583	3.59435	2.82e-06	0.000884521	12	52022832	52059507	+	NR4A1	nuclear receptor subfamily 4 group A member 1 [Source:HGNC Symbol%3BAcc:HGNC:7980]	GO:0006915:apoptotic process;GO:0002042:cell migration involved in sprouting angiogenesis;GO:0071376:cellular response to corticotropin-releasing hormone stimulus;GO:0044344:cellular response to fibroblast growth factor stimulus;GO:0035924:cellular response to vascular endothelial growth factor stimulus;GO:0035767:endothelial cell chemotaxis;GO:0045444:fat cell differentiation;GO:0045786:negative…	GO:0000785:chromatin;GO:0005829:cytosol;GO:0005739:mitochondrion;GO:0031965:nuclear membrane;GO:0005654:nucleoplasm;GO:0005634:nucleus;GO:0098793:presynapse;GO:0005667:transcription factor complex;	GO:0003677:DNA binding;GO:0001228:RNA polymerase II transcription regulatory region sequence-specific DNA binding transcription factor activity involved in positive regulation of transcription;GO:0000981:sequence-specific DNA binding RNA polymerase II transcription factor activity;GO:0035259:glucocorticoid receptor binding;GO:0042802:identical protein binding;GO:0004879:ligand-activated sequence-…	K04465	;ko04010 MAPK signaling pathway;ko04151 PI3K-Akt signaling pathway;ko04925 Aldosterone synthesis and secretion;ko04927 Cortisol synthesis and secretion;ko04934 Cushing syndrome;	gnl|CDD|232146	KOG4217, KOG4217, KOG4217, Nuclear receptors of the nerve growth factor-induced protein B type [Transcription].
ENSG00000182393	320.782	8.32545	0.252216	2.94e-06	0.000917927	19	39296407	39298673	+	IFNL1	interferon lambda 1 [Source:HGNC Symbol%3BAcc:HGNC:18363]	GO:0051607:defense response to virus;GO:0045087:innate immune response;GO:0008285:negative regulation of cell proliferation;GO:0032696:negative regulation of interleukin-13 production;GO:0032714:negative regulation of interleukin-5 production;GO:0043381:negative regulation of memory T cell differentiation;GO:0045581:negative regulation of T cell differentiation;GO:0045892:negative regulation of t…	GO:0005576:extracellular region;GO:0005615:extracellular space;GO:0032002:interleukin-28 receptor complex;	GO:0005125:cytokine activity;GO:0032003:interleukin-28 receptor binding;GO:0005102:receptor binding;	K05447	;ko04060 Cytokine-cytokine receptor interaction;ko04630 JAK-STAT signaling pathway;	-	-
ENSG00000095397	16.6796	4.06002	1.89626	3.07e-06	0.000952578	9	114402080	114505473	-	WHRN	whirlin [Source:HGNC Symbol%3BAcc:HGNC:16361]	GO:0060088:auditory receptor cell stereocilium organization;GO:0021694:cerebellar Purkinje cell layer formation;GO:0050910:detection of mechanical stimulus involved in sensory perception of sound;GO:0045184:establishment of protein localization;GO:0060122:inner ear receptor stereocilium organization;GO:1990227:paranodal junction maintenance;GO:0010628:positive regulation of gene expression;GO:000…	GO:0005884:actin filament;GO:0036064:ciliary basal body;GO:0005737:cytoplasm;GO:0030426:growth cone;GO:1990075:periciliary membrane compartment;GO:0032391:photoreceptor connecting cilium;GO:0001917:photoreceptor inner segment;GO:0005886:plasma membrane;GO:0002141:stereocilia ankle link;GO:0002142:stereocilia ankle link complex;GO:0032420:stereocilium;GO:0032426:stereocilium bundle tip;GO:0045202:…	GO:0042802:identical protein binding;	-	-	gnl|CDD|231487	KOG3551, KOG3551, KOG3551, Syntrophins (type beta) [Extracellular structures].
ENSG00000158517	10.3855	3.3765	5.6708	3.12e-06	0.000963952	7	74774011	74789315	+	NCF1	neutrophil cytosolic factor 1 [Source:HGNC Symbol%3BAcc:HGNC:7660]	GO:0006915:apoptotic process;GO:0006968:cellular defense response;GO:0071276:cellular response to cadmium ion;GO:0034614:cellular response to reactive oxygen species;GO:0045087:innate immune response;GO:0045741:positive regulation of epidermal growth factor-activated receptor activity;GO:0046330:positive regulation of JNK cascade;GO:1900745:positive regulation of p38MAPK cascade;GO:0014068:positi…	GO:0005737:cytoplasm;GO:0005829:cytosol;GO:0030425:dendrite;GO:0019898:extrinsic component of membrane;GO:0005794:Golgi apparatus;GO:0016020:membrane;GO:0043020:NADPH oxidase complex;GO:0043025:neuronal cell body;GO:0032010:phagolysosome;GO:0005886:plasma membrane;GO:0005791:rough endoplasmic reticulum;	GO:0009055:electron carrier activity;GO:0060090:binding, bridging;GO:0035091:phosphatidylinositol binding;GO:0043325:phosphatidylinositol-3,4-bisphosphate binding;GO:0017124:SH3 domain binding;GO:0016175:superoxide-generating NADPH oxidase activity;GO:0016176:superoxide-generating NADPH oxidase activator activity;	K08011	;ko04062 Chemokine signaling pathway;ko04145 Phagosome;ko04380 Osteoclast differentiation;ko04613 Neutrophil extracellular trap formation;ko04666 Fc gamma R-mediated phagocytosis;ko04670 Leukocyte transendothelial migration;ko05020 Prion disease;ko05140 Leishmaniasis;ko05418 Fluid shear stress and atherosclerosis;	gnl|CDD|232698	KOG4773, KOG4773, KOG4773, NADPH oxidase [Energy production and conversion].
ENSG00000143067	10.2382	3.35589	6.33828	3.13e-06	0.000963952	1	119619377	119648266	-	ZNF697	zinc finger protein 697 [Source:HGNC Symbol%3BAcc:HGNC:32034]	GO:0006357:regulation of transcription from RNA polymerase II promoter;	GO:0005634:nucleus;	GO:0000981:sequence-specific DNA binding RNA polymerase II transcription factor activity;GO:0046872:metal ion binding;GO:0000978:RNA polymerase II core promoter proximal region sequence-specific DNA binding;	K02912	;ko03010 Ribosome;ko05171 Coronavirus disease - COVID-19;	gnl|CDD|230401	KOG2462, KOG2462, KOG2462, C2H2-type Zn-finger protein [Transcription].
ENSG00000138646	10.2944	3.36379	5.81525	3.22e-06	0.000984999	4	88457119	88506163	+	HERC5	HECT and RLD domain containing E3 ubiquitin protein ligase 5 [Source:HGNC Symbol%3BAcc:HGNC:24368]	GO:0051607:defense response to virus;GO:0045087:innate immune response;GO:0032020:ISG15-protein conjugation;GO:0016567:protein ubiquitination;GO:0000079:regulation of cyclin-dependent protein serine/threonine kinase activity;GO:0050688:regulation of defense response to virus;	GO:0005737:cytoplasm;GO:0005829:cytosol;GO:0048471:perinuclear region of cytoplasm;	GO:0042296:ISG15 transferase activity;GO:0003723:RNA binding;GO:0061630:ubiquitin protein ligase activity;GO:0004842:ubiquitin-protein transferase activity;	-	-	gnl|CDD|228887	KOG0941, KOG0941, KOG0941, E3 ubiquitin protein ligase [Posttranslational modification, protein turnover, chaperones].
ENSG00000087074	10.0291	3.32612	8.05702	3.3e-06	0.00100471	19	48872421	48876058	+	PPP1R15A	protein phosphatase 1 regulatory subunit 15A [Source:HGNC Symbol%3BAcc:HGNC:14375]	GO:0006915:apoptotic process;GO:0006974:cellular response to DNA damage stimulus;GO:0070059:intrinsic apoptotic signaling pathway in response to endoplasmic reticulum stress;GO:1903898:negative regulation of PERK-mediated unfolded protein response;GO:0032515:negative regulation of phosphoprotein phosphatase activity;GO:0035308:negative regulation of protein dephosphorylation;GO:1903917:positive r…	GO:0005737:cytoplasm;GO:0005829:cytosol;GO:0005783:endoplasmic reticulum;GO:0005789:endoplasmic reticulum membrane;GO:0005794:Golgi apparatus;GO:0016020:membrane;GO:0005741:mitochondrial outer membrane;GO:0005739:mitochondrion;GO:0000164:protein phosphatase type 1 complex;	GO:0019901:protein kinase binding;GO:0008157:protein phosphatase 1 binding;GO:0072542:protein phosphatase activator activity;GO:0019888:protein phosphatase regulator activity;	K14019	;ko04141 Protein processing in endoplasmic reticulum;	-	-
ENSG00000167604	10.4249	3.38196	4.84494	3.54e-06	0.00107003	19	35887653	35902303	-	NFKBID	NFKB inhibitor delta [Source:HGNC Symbol%3BAcc:HGNC:15671]	GO:0006954:inflammatory response;GO:2000321:positive regulation of T-helper 17 cell differentiation;GO:0010468:regulation of gene expression;GO:0050852:T cell receptor signaling pathway;	GO:0005634:nucleus;	-	K14214	-	gnl|CDD|228458	KOG0510, KOG0510, KOG0510, Ankyrin repeat protein [General function prediction only].
ENSG00000113070	10.1447	3.34265	6.11859	3.55e-06	0.00107003	5	140332843	140346603	-	HBEGF	heparin binding EGF like growth factor [Source:HGNC Symbol%3BAcc:HGNC:3059]	GO:0060326:cell chemotaxis;GO:0007173:epidermal growth factor receptor signaling pathway;GO:0007517:muscle organ development;GO:0051545:negative regulation of elastin biosynthetic process;GO:0030307:positive regulation of cell growth;GO:0030335:positive regulation of cell migration;GO:0008284:positive regulation of cell proliferation;GO:0045741:positive regulation of epidermal growth factor-activ…	GO:0009986:cell surface;GO:0030669:clathrin-coated endocytic vesicle membrane;GO:0030666:endocytic vesicle membrane;GO:0005576:extracellular region;GO:0005615:extracellular space;GO:0005887:integral component of plasma membrane;GO:0005886:plasma membrane;	GO:0005154:epidermal growth factor receptor binding;GO:0008083:growth factor activity;GO:0008201:heparin binding;	K08523	;ko01522 Endocrine resistance;ko04012 ErbB signaling pathway;ko04912 GnRH signaling pathway;ko04915 Estrogen signaling pathway;ko04928 Parathyroid hormone synthesis, secretion and action;ko05120 Epithelial cell signaling in Helicobacter pylori infection;ko05171 Coronavirus disease - COVID-19;ko05205 Proteoglycans in cancer;ko05219 Bladder cancer;	-	-
ENSG00000108387	13.4837	3.75315	2.3604	3.59e-06	0.00107669	17	58520250	58544368	-	SEPTIN4	septin 4 [Source:HGNC Symbol%3BAcc:HGNC:9165]	GO:0006915:apoptotic process;GO:0034613:cellular protein localization;GO:0061640:cytoskeleton-dependent cytokinesis;GO:0030317:sperm motility;GO:0001764:neuron migration;GO:0043065:positive regulation of apoptotic process;GO:2001244:positive regulation of intrinsic apoptotic signaling pathway;GO:0031398:positive regulation of protein ubiquitination;GO:0042981:regulation of apoptotic process;GO:00…	GO:0030424:axon;GO:0032153:cell division site;GO:0005829:cytosol;GO:0030425:dendrite;GO:0015630:microtubule cytoskeleton;GO:0005741:mitochondrial outer membrane;GO:0005739:mitochondrion;GO:0005654:nucleoplasm;GO:0005634:nucleus;GO:0043204:perikaryon;GO:0031105:septin complex;GO:0005940:septin ring;GO:0097227:sperm annulus;GO:0008021:synaptic vesicle;	GO:0005525:GTP binding;GO:0003924:GTPase activity;GO:0042802:identical protein binding;GO:0000287:magnesium ion binding;GO:0060090:binding, bridging;GO:0005198:structural molecule activity;	K16943	;ko04210 Apoptosis;ko04215 Apoptosis - multiple species;	gnl|CDD|230594	KOG2655, KOG2655, KOG2655, Septin family protein (P-loop GTPase) [Cell cycle control, cell division, chromosome partitioning, Nuclear structure, Intracellular trafficking, secretion, and vesicular transport].
ENSG00000182487	10.9018	3.4465	3.97642	3.63e-06	0.00108504	7	73220624	73235945	+	NCF1B	neutrophil cytosolic factor 1B pseudogene [Source:HGNC Symbol%3BAcc:HGNC:32522]	GO:0045730:respiratory burst;GO:0006801:superoxide metabolic process;	GO:0005737:cytoplasm;	GO:0060090:binding, bridging;GO:0035091:phosphatidylinositol binding;GO:0016175:superoxide-generating NADPH oxidase activity;GO:0016176:superoxide-generating NADPH oxidase activator activity;	K08011	;ko04062 Chemokine signaling pathway;ko04145 Phagosome;ko04380 Osteoclast differentiation;ko04613 Neutrophil extracellular trap formation;ko04666 Fc gamma R-mediated phagocytosis;ko04670 Leukocyte transendothelial migration;ko05020 Prion disease;ko05140 Leishmaniasis;ko05418 Fluid shear stress and atherosclerosis;	gnl|CDD|232698	KOG4773, KOG4773, KOG4773, NADPH oxidase [Energy production and conversion].
ENSG00000168394	9.88638	3.30544	8.09478	3.72e-06	0.00110411	6	32845209	32853816	-	TAP1	transporter 1%2C ATP binding cassette subfamily B member [Source:HGNC Symbol%3BAcc:HGNC:43]	GO:0002250:adaptive immune response;GO:0019885:antigen processing and presentation of endogenous peptide antigen via MHC class I;GO:0002479:antigen processing and presentation of exogenous peptide antigen via MHC class I, TAP-dependent;GO:0046967:cytosol to ER transport;GO:0006952:defense response;GO:0015833:peptide transport;GO:0015031:protein transport;GO:0055085:transmembrane transport;	GO:0034451:centriolar satellite;GO:0005783:endoplasmic reticulum;GO:0005789:endoplasmic reticulum membrane;GO:0033116:endoplasmic reticulum-Golgi intermediate compartment membrane;GO:0030176:integral component of endoplasmic reticulum membrane;GO:0016021:integral component of membrane;GO:0016020:membrane;GO:0042824:MHC class I peptide loading complex;GO:0030670:phagocytic vesicle membrane;GO:0042…	GO:0015433:peptide antigen-transporting ATPase activity;GO:0015440:peptide-transporting ATPase activity;GO:0043531:ADP binding;GO:0005524:ATP binding;GO:0042626:ATPase activity, coupled to transmembrane movement of substances;GO:0046872:metal ion binding;GO:0042288:MHC class I protein binding;GO:0023029:MHC class Ib protein binding;GO:0042605:peptide antigen binding;GO:0042803:protein homodimeriz…	K05653	;ko02010 ABC transporters;ko04145 Phagosome;ko04612 Antigen processing and presentation;ko05163 Human cytomegalovirus infection;ko05168 Herpes simplex virus 1 infection;ko05169 Epstein-Barr virus infection;ko05170 Human immunodeficiency virus 1 infection;ko05340 Primary immunodeficiency;	gnl|CDD|228009	KOG0058, KOG0058, KOG0058, Peptide exporter, ABC superfamily [Intracellular trafficking, secretion, and vesicular transport].
ENSG00000197747	10.017	3.32438	5.90525	3.92e-06	0.00115918	1	151982915	151993859	-	S100A10	S100 calcium binding protein A10 [Source:HGNC Symbol%3BAcc:HGNC:10487]	GO:0001765:membrane raft assembly;GO:0051099:positive regulation of binding;GO:0051894:positive regulation of focal adhesion assembly;GO:0043547:positive regulation of GTPase activity;GO:0051496:positive regulation of stress fiber assembly;GO:1900026:positive regulation of substrate adhesion-dependent cell spreading;GO:0072659:protein localization to plasma membrane;GO:0006900:membrane budding;	GO:1990665:AnxA2-p11 complex;GO:0005737:cytoplasm;GO:0005615:extracellular space;GO:0019897:extrinsic component of plasma membrane;GO:0045121:membrane raft;	GO:0005509:calcium ion binding;GO:0048306:calcium-dependent protein binding;GO:0042803:protein homodimerization activity;GO:0044325:ion channel binding;	K17274	;ko05132 Salmonella infection;	gnl|CDD|227985	KOG0034, KOG0034, KOG0034, Ca2+/calmodulin-dependent protein phosphatase (calcineurin subunit B), EF-Hand superfamily protein [Signal transduction mechanisms].
ENSG00000124491	0.0872307	-3.51902	3.10292	4.3e-06	0.00126681	6	6144084	6321013	-	F13A1	coagulation factor XIII A chain [Source:HGNC Symbol%3BAcc:HGNC:3531]	GO:0007596:blood coagulation;GO:0072378:blood coagulation, fibrin clot formation;GO:0018149:peptide cross-linking;	GO:0072562:blood microparticle;GO:0005576:extracellular region;GO:0031093:platelet alpha granule lumen;	GO:0046872:metal ion binding;GO:0003810:protein-glutamine gamma-glutamyltransferase activity;	K03917	;ko04610 Complement and coagulation cascades;ko05171 Coronavirus disease - COVID-19;	-	-
ENSG00000104413	0.0856342	-3.54567	2.84666	4.35e-06	0.00127386	8	94641074	94707466	+	ESRP1	epithelial splicing regulatory protein 1 [Source:HGNC Symbol%3BAcc:HGNC:25966]	GO:0006397:mRNA processing;GO:0042669:regulation of auditory receptor cell fate specification;GO:0043484:regulation of RNA splicing;GO:0008380:RNA splicing;GO:0000380:alternative mRNA splicing, via spliceosome;GO:0060445:branching involved in salivary gland morphogenesis;GO:0060441:epithelial tube branching involved in lung morphogenesis;GO:0050679:positive regulation of epithelial cell prolifera…	GO:0016604:nuclear body;GO:0005654:nucleoplasm;GO:0005634:nucleus;	GO:0003729:mRNA binding;GO:0003723:RNA binding;	K14947	-	gnl|CDD|229307	KOG1365, KOG1365, KOG1365, RNA-binding protein Fusilli, contains RRM domain [RNA processing and modification, General function prediction only].
ENSG00000010818	9.97263	3.31797	5.48348	4.52e-06	0.00131716	6	142751469	142956698	-	HIVEP2	HIVEP zinc finger 2 [Source:HGNC Symbol%3BAcc:HGNC:4921]	GO:0006357:regulation of transcription from RNA polymerase II promoter;	GO:0005654:nucleoplasm;GO:0005634:nucleus;	GO:0003677:DNA binding;GO:0000981:sequence-specific DNA binding RNA polymerase II transcription factor activity;GO:0046872:metal ion binding;GO:0000978:RNA polymerase II core promoter proximal region sequence-specific DNA binding;	K09239	-	gnl|CDD|229019	KOG1074, KOG1074, KOG1074, Transcriptional repressor SALM [Transcription].
ENSG00000146674	10.8425	3.43862	3.58057	4.71e-06	0.00136323	7	45912245	45921874	-	IGFBP3	insulin like growth factor binding protein 3 [Source:HGNC Symbol%3BAcc:HGNC:5472]	GO:0006915:apoptotic process;GO:0008285:negative regulation of cell proliferation;GO:0001933:negative regulation of protein phosphorylation;GO:0009968:negative regulation of signal transduction;GO:0014912:negative regulation of smooth muscle cell migration;GO:0048662:negative regulation of smooth muscle cell proliferation;GO:0043065:positive regulation of apoptotic process;GO:0045663:positive reg…	GO:0005788:endoplasmic reticulum lumen;GO:0005576:extracellular region;GO:0005615:extracellular space;GO:0016942:insulin-like growth factor binding protein complex;GO:0042567:insulin-like growth factor ternary complex;GO:0005634:nucleus;	GO:0001968:fibronectin binding;GO:0005520:insulin-like growth factor binding;GO:0031994:insulin-like growth factor I binding;GO:0031995:insulin-like growth factor II binding;GO:0046872:metal ion binding;GO:0008160:protein tyrosine phosphatase activator activity;	K10138	;ko04115 p53 signaling pathway;ko04218 Cellular senescence;ko04935 Growth hormone synthesis, secretion and action;ko05202 Transcriptional misregulation in cancer;	gnl|CDD|231491	KOG3555, KOG3555, KOG3555, Ca2+-binding proteoglycan Testican [General function prediction only].
ENSG00000177606	9.74279	3.28434	6.22123	4.72e-06	0.00136323	1	58776845	58784048	-	JUN	Jun proto-oncogene%2C AP-1 transcription factor subunit [Source:HGNC Symbol%3BAcc:HGNC:6204]	GO:0007568:aging;GO:0001525:angiogenesis;GO:0071276:cellular response to cadmium ion;GO:0051365:cellular response to potassium ion starvation;	GO:0000785:chromatin;GO:0005829:cytosol;GO:0000791:euchromatin;GO:0000228:nuclear chromosome;	GO:0035497:cAMP response element binding;GO:0003677:DNA binding;GO:0001228:RNA polymerase II transcription regulatory region sequence-specific DNA binding transcription factor activity involved in positive regulation of transcription;GO:0003700:sequence-specific DNA binding transcription factor activity;	K04448	;ko01522 Endocrine resistance;ko04010 MAPK signaling pathway;ko04012 ErbB signaling pathway;ko04013 MAPK signaling pathway - fly;ko04024 cAMP signaling pathway;ko04137 Mitophagy - animal;ko04210 Apoptosis;ko04214 Apoptosis - fly;ko04310 Wnt signaling pathway;ko04380 Osteoclast differentiation;ko04510 Focal adhesion;ko04530 Tight junction;ko04620 Toll-like receptor signaling pathway;ko04621 NOD-li…	gnl|CDD|228783	KOG0837, KOG0837, KOG0837, Transcriptional activator of the JUN family [Transcription].
ENSG00000116514	9.73678	3.28345	5.91993	5.03e-06	0.00144462	1	32936445	32964809	-	RNF19B	ring finger protein 19B [Source:HGNC Symbol%3BAcc:HGNC:26886]	GO:0002250:adaptive immune response;GO:0042267:natural killer cell mediated cytotoxicity;GO:0032436:positive regulation of proteasomal ubiquitin-dependent protein catabolic process;GO:0051865:protein autoubiquitination;GO:0000209:protein polyubiquitination;GO:0006511:ubiquitin-dependent protein catabolic process;	GO:0044194:cytolytic granule;GO:0005737:cytoplasm;GO:0005829:cytosol;GO:0005783:endoplasmic reticulum;GO:0005789:endoplasmic reticulum membrane;GO:0016021:integral component of membrane;GO:0000151:ubiquitin ligase complex;	GO:0046872:metal ion binding;GO:0043130:ubiquitin binding;GO:0031624:ubiquitin conjugating enzyme binding;GO:0061630:ubiquitin protein ligase activity;	K11973	-	gnl|CDD|229754	KOG1815, KOG1815, KOG1815, Predicted E3 ubiquitin ligase [Posttranslational modification, protein turnover, chaperones].
ENSG00000214872	40.9247	5.3549	0.551967	5.15e-06	0.00147304	11	57537595	57550272	+	SMTNL1	smoothelin like 1 [Source:HGNC Symbol%3BAcc:HGNC:32394]	GO:0030036:actin cytoskeleton organization;GO:0048644:muscle organ morphogenesis;GO:0045892:negative regulation of transcription, DNA-templated;GO:0018105:peptidyl-serine phosphorylation;GO:0045907:positive regulation of vasoconstriction;GO:0014823:response to activity;GO:0042493:response to drug;GO:0042310:vasoconstriction;	GO:0043292:contractile fiber;GO:0005737:cytoplasm;GO:0031941:filamentous actin;GO:0031674:I band;GO:0031430:M band;GO:0005815:microtubule organizing center;GO:0005634:nucleus;	GO:0005516:calmodulin binding;GO:0051401:CH domain binding;GO:0008157:protein phosphatase 1 binding;GO:0043621:protein self-association;GO:0005523:tropomyosin binding;	-	-	gnl|CDD|228465	KOG0517, KOG0517, KOG0517, Beta-spectrin [Cytoskeleton].
ENSG00000135069	0.106348	-3.23314	8.82168	5.56e-06	0.00158159	9	78297125	78330093	+	PSAT1	phosphoserine aminotransferase 1 [Source:HGNC Symbol%3BAcc:HGNC:19129]	GO:0006564:L-serine biosynthetic process;GO:0008615:pyridoxine biosynthetic process;	GO:0005737:cytoplasm;GO:0005829:cytosol;GO:0070062:extracellular exosome;	GO:0042802:identical protein binding;GO:0004648:O-phospho-L-serine:2-oxoglutarate aminotransferase activity;GO:0030170:pyridoxal phosphate binding;	K00831	;ko00260 Glycine, serine and threonine metabolism;ko00270 Cysteine and methionine metabolism;ko00750 Vitamin B6 metabolism;ko01100 Metabolic pathways;ko01200 Carbon metabolism;ko01230 Biosynthesis of amino acids;ko01240 Biosynthesis of cofactors;	gnl|CDD|230729	KOG2790, KOG2790, KOG2790, Phosphoserine aminotransferase [Coenzyme transport and metabolism, Amino acid transport and metabolism].
ENSG00000136689	9.53757	3.25362	6.26816	5.58e-06	0.00158159	2	113099315	113134016	+	IL1RN	interleukin 1 receptor antagonist [Source:HGNC Symbol%3BAcc:HGNC:6000]	GO:0006953:acute-phase response;GO:0006955:immune response;GO:0006954:inflammatory response;GO:0002437:inflammatory response to antigenic stimulus;GO:0030073:insulin secretion;GO:0006629:lipid metabolic process;GO:0034115:negative regulation of heterotypic cell-cell adhesion;GO:2000660:negative regulation of interleukin-1-mediated signaling pathway;GO:0051384:response to glucocorticoid;	GO:0005737:cytoplasm;GO:0070062:extracellular exosome;GO:0005615:extracellular space;GO:0005886:plasma membrane;	GO:0005125:cytokine activity;GO:0005152:interleukin-1 receptor antagonist activity;GO:0005149:interleukin-1 receptor binding;GO:0045352:interleukin-1 Type I receptor antagonist activity;GO:0045353:interleukin-1 Type II receptor antagonist activity;GO:0005150:interleukin-1, Type I receptor binding;GO:0005151:interleukin-1, Type II receptor binding;	K05481	;ko04060 Cytokine-cytokine receptor interaction;	-	-
ENSG00000172794	0.0765958	-3.70659	2.07177	6.08e-06	0.00171552	17	74670578	74747335	+	RAB37	RAB37%2C member RAS oncogene family [Source:HGNC Symbol%3BAcc:HGNC:30268]	GO:0015031:protein transport;	GO:0035577:azurophil granule membrane;GO:0005793:endoplasmic reticulum-Golgi intermediate compartment;GO:0005768:endosome;GO:0005794:Golgi apparatus;GO:0005886:plasma membrane;GO:0035579:specific granule membrane;	GO:0005525:GTP binding;GO:0003924:GTPase activity;	K07914	-	gnl|CDD|228034	KOG0083, KOG0083, KOG0083, GTPase Rab26/Rab37, small G protein superfamily [General function prediction only].
ENSG00000125735	9.76361	3.28741	4.83854	6.23e-06	0.00174275	19	6661253	6670588	-	TNFSF14	TNF superfamily member 14 [Source:HGNC Symbol%3BAcc:HGNC:11930]	GO:0006915:apoptotic process;GO:0071260:cellular response to mechanical stimulus;GO:0006955:immune response;GO:1901224:positive regulation of NIK/NF-kappaB signaling;GO:0007165:signal transduction;GO:0042110:T cell activation;GO:0031295:T cell costimulation;GO:0043029:T cell homeostasis;GO:0042098:T cell proliferation;	GO:0005737:cytoplasm;GO:0005615:extracellular space;GO:0016021:integral component of membrane;GO:0005886:plasma membrane;	GO:0043027:cysteine-type endopeptidase inhibitor activity involved in apoptotic process;GO:0005125:cytokine activity;GO:0042802:identical protein binding;GO:0005102:receptor binding;GO:0005164:tumor necrosis factor receptor binding;	K05477	;ko04060 Cytokine-cytokine receptor interaction;ko04061 Viral protein interaction with cytokine and cytokine receptor;ko04064 NF-kappa B signaling pathway;ko05168 Herpes simplex virus 1 infection;	-	-
ENSG00000217801	10.7955	3.43236	3.154	6.29e-06	0.00174275	1	1059687	1069355	+	-	protein tyrosine phosphatase family pseudogene	GO:0033277:abortive mitotic cell cycle;GO:0036302:atrioventricular canal development;GO:0007409:axonogenesis;GO:0060020:Bergmann glial cell differentiation;GO:0071364:cellular response to epidermal growth factor stimulus;GO:0021697:cerebellar cortex formation;GO:0000077:DNA damage checkpoint;GO:0048013:ephrin receptor signaling pathway;GO:0007173:epidermal growth factor receptor signaling pathway…	GO:0005737:cytoplasm;GO:0005634:nucleus;GO:0032991:macromolecular complex;GO:0016021:integral component of membrane;	GO:0045296:cadherin binding;GO:0005158:insulin receptor binding;GO:0004726:non-membrane spanning protein tyrosine phosphatase activity;GO:0051428:peptide hormone receptor binding;GO:0001784:phosphotyrosine binding;GO:0004725:protein tyrosine phosphatase activity;GO:0030971:receptor tyrosine kinase binding;GO:0030159:receptor signaling complex scaffold activity;	K06588;K07293;K04613	-	gnl|CDD|228737	KOG0790, KOG0790, KOG0790, Protein tyrosine phosphatase Corkscrew and related SH2 domain enzymes [Signal transduction mechanisms].
ENSG00000163739	291.034	8.18505	0.126407	6.32e-06	0.00174275	4	73869393	73871308	+	CXCL1	C-X-C motif chemokine ligand 1 [Source:HGNC Symbol%3BAcc:HGNC:4602]	GO:0030036:actin cytoskeleton organization;GO:0071222:cellular response to lipopolysaccharide;GO:0070098:chemokine-mediated signaling pathway;GO:0006935:chemotaxis;GO:0007186:G-protein coupled receptor signaling pathway;GO:0006954:inflammatory response;GO:0035556:intracellular signal transduction;GO:0031640:killing of cells of other organism;GO:0008285:negative regulation of cell proliferation;GO…	GO:0005576:extracellular region;GO:0005615:extracellular space;GO:0035580:specific granule lumen;	GO:0008009:chemokine activity;GO:0045236:CXCR chemokine receptor binding;GO:0008047:enzyme activator activity;GO:0008083:growth factor activity;GO:0005102:receptor binding;	K05505	;ko04060 Cytokine-cytokine receptor interaction;ko04061 Viral protein interaction with cytokine and cytokine receptor;ko04062 Chemokine signaling pathway;ko04064 NF-kappa B signaling pathway;ko04621 NOD-like receptor signaling pathway;ko04657 IL-17 signaling pathway;ko04668 TNF signaling pathway;ko05120 Epithelial cell signaling in Helicobacter pylori infection;ko05134 Legionellosis;ko05146 Amoeb…	-	-
ENSG00000204099	291.034	8.18505	0.126407	6.32e-06	0.00174275	2	241809065	241817413	+	NEU4	neuraminidase 4 [Source:HGNC Symbol%3BAcc:HGNC:21328]	GO:0006689:ganglioside catabolic process;GO:0006516:glycoprotein catabolic process;GO:0010977:negative regulation of neuron projection development;GO:0009313:oligosaccharide catabolic process;	GO:0005737:cytoplasm;GO:0005789:endoplasmic reticulum membrane;GO:0043231:intracellular membrane-bounded organelle;GO:0043202:lysosomal lumen;GO:0005764:lysosome;GO:0016020:membrane;GO:0005743:mitochondrial inner membrane;GO:0005741:mitochondrial outer membrane;GO:0043005:neuron projection;GO:0019866:organelle inner membrane;GO:0005886:plasma membrane;	GO:0052794:exo-alpha-(2->3)-sialidase activity;GO:0052795:exo-alpha-(2->6)-sialidase activity;GO:0052796:exo-alpha-(2->8)-sialidase activity;GO:0004308:exo-alpha-sialidase activity;	K12357	;ko00511 Other glycan degradation;ko00600 Sphingolipid metabolism;ko01100 Metabolic pathways;	-	-
ENSG00000216490	291.034	8.18505	0.126407	6.32e-06	0.00174275	19	18173162	18178117	+	IFI30	IFI30 lysosomal thiol reductase [Source:HGNC Symbol%3BAcc:HGNC:5398]	GO:0042590:antigen processing and presentation of exogenous peptide antigen via MHC class I;GO:0019886:antigen processing and presentation of exogenous peptide antigen via MHC class II;GO:0048147:negative regulation of fibroblast proliferation;GO:0050821:protein stabilization;	GO:0030054:cell junction;GO:0005829:cytosol;GO:0005576:extracellular region;GO:0043231:intracellular membrane-bounded organelle;GO:0043202:lysosomal lumen;GO:0005764:lysosome;	GO:0016491:oxidoreductase activity;GO:0016667:oxidoreductase activity, acting on a sulfur group of donors;GO:0016671:oxidoreductase activity, acting on a sulfur group of donors, disulfide as acceptor;	K08059	;ko04612 Antigen processing and presentation;	gnl|CDD|231098	KOG3160, KOG3160, KOG3160, Gamma-interferon inducible lysosomal thiol reductase [Posttranslational modification, protein turnover, chaperones].
ENSG00000095951	9.64693	3.27007	5.05048	6.34e-06	0.00174275	6	12008762	12164999	+	HIVEP1	HIVEP zinc finger 1 [Source:HGNC Symbol%3BAcc:HGNC:4920]	GO:0030509:BMP signaling pathway;GO:0000122:negative regulation of transcription from RNA polymerase II promoter;GO:0045944:positive regulation of transcription from RNA polymerase II promoter;GO:0006357:regulation of transcription from RNA polymerase II promoter;	GO:0005829:cytosol;GO:0005739:mitochondrion;GO:0016604:nuclear body;GO:0005654:nucleoplasm;GO:0005634:nucleus;	GO:0000981:sequence-specific DNA binding RNA polymerase II transcription factor activity;GO:0001227:RNA polymerase II transcription regulatory region sequence-specific DNA binding transcription factor activity involved in negative regulation of transcription;GO:0046872:metal ion binding;GO:0000978:RNA polymerase II core promoter proximal region sequence-specific DNA binding;GO:0003677:DNA binding;	K09239;K12581	-;ko03018 RNA degradation;	gnl|CDD|229019	KOG1074, KOG1074, KOG1074, Transcriptional repressor SALM [Transcription].
ENSG00000258875	11.7171	3.55054	2.48806	6.63e-06	0.0018135	14	91242759	91252211	+	-	novel transcript%2C antisense to GPR68	-	-	-	-	-
ENSG00000152822	0.0725917	-3.78405	1.73919	6.73e-06	0.00182465	6	146027646	146437601	+	GRM1	glutamate metabotropic receptor 1 [Source:HGNC Symbol%3BAcc:HGNC:4593]	GO:0000187:activation of MAPK activity;GO:0000186:activation of MAPKK activity;GO:0071257:cellular response to electrical stimulus;GO:0007268:synaptic transmission;GO:0007216:G-protein coupled glutamate receptor signaling pathway;GO:0007186:G-protein coupled receptor signaling pathway;GO:0098712:L-glutamate import across plasma membrane;GO:0007626:locomotory behavior;GO:0051482:positive regulatio…	GO:0030425:dendrite;GO:0038037:G-protein coupled receptor dimeric complex;GO:0038038:G-protein coupled receptor homodimeric complex;GO:0005887:integral component of plasma membrane;GO:0005634:nucleus;GO:0005886:plasma membrane;	GO:0001640:adenylate cyclase inhibiting G-protein coupled glutamate receptor activity;GO:0004930:G-protein coupled receptor activity;GO:0008066:glutamate receptor activity;	K04603	;ko04020 Calcium signaling pathway;ko04068 FoxO signaling pathway;ko04072 Phospholipase D signaling pathway;ko04080 Neuroactive ligand-receptor interaction;ko04540 Gap junction;ko04720 Long-term potentiation;ko04723 Retrograde endocannabinoid signaling;ko04724 Glutamatergic synapse;ko04730 Long-term depression;ko04742 Taste transduction;ko04915 Estrogen signaling pathway;ko05017 Spinocerebellar a…	gnl|CDD|229002	KOG1056, KOG1056, KOG1056, Glutamate-gated metabotropic ion channel receptor subunit GRM2 and related subunits, G-protein coupled receptor superfamily [Inorganic ion transport and metabolism, Signal transduction mechanisms].
ENSG00000172322	0.0725917	-3.78405	1.73919	6.73e-06	0.00182465	12	9951316	9995694	+	CLEC12A	C-type lectin domain family 12 member A [Source:HGNC Symbol%3BAcc:HGNC:31713]	-	GO:0016021:integral component of membrane;GO:0005886:plasma membrane;GO:0035579:specific granule membrane;GO:0070821:tertiary granule membrane;	GO:0030246:carbohydrate binding;GO:0030545:receptor regulator activity;	K17516	-	-	-
ENSG00000124145	9.3984	3.23242	5.61176	6.87e-06	0.00185476	20	45325288	45348424	-	SDC4	syndecan 4 [Source:HGNC Symbol%3BAcc:HGNC:10661]	GO:0016477:cell migration;GO:0060122:inner ear receptor stereocilium organization;GO:0042130:negative regulation of T cell proliferation;GO:0001843:neural tube closure;GO:1903543:positive regulation of exosomal secretion;GO:1903553:positive regulation of extracellular exosome assembly;GO:0051894:positive regulation of focal adhesion assembly;GO:0045860:positive regulation of protein kinase activi…	GO:0009986:cell surface;GO:0043034:costamere;GO:0070062:extracellular exosome;GO:0005925:focal adhesion;GO:0005796:Golgi lumen;GO:0005887:integral component of plasma membrane;GO:0043202:lysosomal lumen;GO:0045121:membrane raft;GO:0005886:plasma membrane;	GO:0001968:fibronectin binding;GO:0042802:identical protein binding;GO:0005080:protein kinase C binding;GO:0070053:thrombospondin receptor activity;	K16338	;ko04512 ECM-receptor interaction;ko04514 Cell adhesion molecules;ko05205 Proteoglycans in cancer;ko05418 Fluid shear stress and atherosclerosis;	-	-
ENSG00000166123	0.108085	-3.20976	6.38515	7.02e-06	0.00188697	16	46884362	46931289	+	GPT2	glutamic--pyruvic transaminase 2 [Source:HGNC Symbol%3BAcc:HGNC:18062]	GO:0006103:2-oxoglutarate metabolic process;GO:0009058:biosynthetic process;GO:0042853:L-alanine catabolic process;GO:0042851:L-alanine metabolic process;	GO:0005759:mitochondrial matrix;	GO:0004021:L-alanine:2-oxoglutarate aminotransferase activity;GO:0030170:pyridoxal phosphate binding;	K00814	;ko00220 Arginine biosynthesis;ko00250 Alanine, aspartate and glutamate metabolism;ko01100 Metabolic pathways;ko01200 Carbon metabolism;ko01210 2-Oxocarboxylic acid metabolism;ko01230 Biosynthesis of amino acids;	gnl|CDD|228207	KOG0258, KOG0258, KOG0258, Alanine aminotransferase [Amino acid transport and metabolism].
ENSG00000135094	10.678	3.41657	3.08442	7.16e-06	0.00191624	12	113392445	113426301	-	SDS	serine dehydratase [Source:HGNC Symbol%3BAcc:HGNC:10691]	GO:0006094:gluconeogenesis;GO:0009097:isoleucine biosynthetic process;GO:0006565:L-serine catabolic process;GO:0042866:pyruvate biosynthetic process;GO:0006567:threonine catabolic process;	GO:0005829:cytosol;GO:0005739:mitochondrion;	GO:0003941:L-serine ammonia-lyase activity;GO:0004794:L-threonine ammonia-lyase activity;GO:0042803:protein homodimerization activity;GO:0030170:pyridoxal phosphate binding;	K17989	;ko00260 Glycine, serine and threonine metabolism;ko00270 Cysteine and methionine metabolism;ko00290 Valine, leucine and isoleucine biosynthesis;ko01100 Metabolic pathways;ko01200 Carbon metabolism;ko01230 Biosynthesis of amino acids;	gnl|CDD|229192	KOG1250, KOG1250, KOG1250, Threonine/serine dehydratases [Amino acid transport and metabolism].
ENSG00000183486	9.10653	3.1869	8.16536	7.31e-06	0.00194128	21	41361999	41409393	+	MX2	MX dynamin like GTPase 2 [Source:HGNC Symbol%3BAcc:HGNC:7533]	GO:0051607:defense response to virus;GO:0003374:dynamin polymerization involved in mitochondrial fission;GO:0045087:innate immune response;GO:0061025:membrane fusion;GO:0000266:mitochondrial fission;GO:0031623:receptor internalization;GO:0051726:regulation of cell cycle;GO:0046822:regulation of nucleocytoplasmic transport;GO:0050803:regulation of synapse structure or activity;GO:0035455:response …	GO:0030424:axon;GO:0005737:cytoplasm;GO:0031410:cytoplasmic vesicle;GO:0044327:dendritic spine head;GO:0016020:membrane;GO:0015630:microtubule cytoskeleton;GO:0031966:mitochondrial membrane;GO:0005643:nuclear pore;GO:0005634:nucleus;GO:0005886:plasma membrane;GO:0014069:postsynaptic density;GO:0098793:presynapse;GO:0005829:cytosol;	GO:0005525:GTP binding;GO:0003924:GTPase activity;GO:0008017:microtubule binding;	K14754;K17985;K11446;K09488	-;ko05012 Parkinson disease;ko05022 Pathways of neurodegeneration - multiple diseases;	gnl|CDD|228395	KOG0446, KOG0446, KOG0446, Vacuolar sorting protein VPS1, dynamin, and related proteins [Intracellular trafficking, secretion, and vesicular transport, General function prediction only].
ENSG00000185339	17.3223	4.11456	1.48959	7.32e-06	0.00194128	22	30607003	30627271	+	TCN2	transcobalamin 2 [Source:HGNC Symbol%3BAcc:HGNC:11653]	GO:0015889:cobalamin transport;GO:0006824:cobalt ion transport;	GO:0005768:endosome;GO:0005576:extracellular region;GO:0005615:extracellular space;GO:0043202:lysosomal lumen;	GO:0031419:cobalamin binding;GO:0046872:metal ion binding;	K14619	;ko04977 Vitamin digestion and absorption;	-	-
ENSG00000167419	0.0940651	-3.4102	3.05394	7.79e-06	0.00205741	17	58218548	58268518	+	LPO	lactoperoxidase [Source:HGNC Symbol%3BAcc:HGNC:6678]	GO:0042742:defense response to bacterium;GO:0001580:detection of chemical stimulus involved in sensory perception of bitter taste;GO:0042744:hydrogen peroxide catabolic process;GO:0006979:response to oxidative stress;	GO:0016323:basolateral plasma membrane;GO:0005737:cytoplasm;GO:0070062:extracellular exosome;GO:0005576:extracellular region;GO:0005615:extracellular space;	GO:0020037:heme binding;GO:0046872:metal ion binding;GO:0004601:peroxidase activity;GO:0036393:thiocyanate peroxidase activity;	K12550	;ko04970 Salivary secretion;	gnl|CDD|230347	KOG2408, KOG2408, KOG2408, Peroxidase/oxygenase [General function prediction only].
ENSG00000128335	9.36433	3.22718	5.14976	7.9e-06	0.00207669	22	36226209	36239954	-	APOL2	apolipoprotein L2 [Source:HGNC Symbol%3BAcc:HGNC:619]	GO:0006953:acute-phase response;GO:0008203:cholesterol metabolic process;GO:0006629:lipid metabolic process;GO:0006869:lipid transport;GO:0042157:lipoprotein metabolic process;GO:0060135:maternal process involved in female pregnancy;GO:0007275:multicellular organismal development;GO:1902476:chloride transmembrane transport;GO:0051838:cytolysis by host of symbiont cells;GO:0045087:innate immune re…	GO:0005789:endoplasmic reticulum membrane;GO:0005576:extracellular region;GO:0016020:membrane;GO:0072562:blood microparticle;GO:0005788:endoplasmic reticulum lumen;GO:0005615:extracellular space;GO:0034364:high-density lipoprotein particle;GO:0031224:intrinsic component of membrane;GO:0034361:very-low-density lipoprotein particle;	GO:0008035:high-density lipoprotein particle binding;GO:0008289:lipid binding;GO:0005102:receptor binding;GO:0005254:chloride channel activity;	K14480	-	-	-
ENSG00000027869	13.8833	3.79527	1.83929	8.37e-06	0.00219221	1	156806243	156816848	-	SH2D2A	SH2 domain containing 2A [Source:HGNC Symbol%3BAcc:HGNC:10821]	GO:0001525:angiogenesis;GO:0030154:cell differentiation;GO:0008283:cell proliferation;GO:0007165:signal transduction;	GO:0005737:cytoplasm;GO:0005829:cytosol;	GO:0017124:SH3 domain binding;	K08273	;ko04370 VEGF signaling pathway;	gnl|CDD|229206	KOG1264, KOG1264, KOG1264, Phospholipase C [Lipid transport and metabolism].
ENSG00000100036	12.0654	3.5928	2.21576	8.54e-06	0.0022115	22	30635781	30669016	+	SLC35E4	solute carrier family 35 member E4 [Source:HGNC Symbol%3BAcc:HGNC:17058]	-	GO:0005794:Golgi apparatus;GO:0016021:integral component of membrane;	GO:0015297:antiporter activity;	K15286	-	gnl|CDD|229382	KOG1441, KOG1441, KOG1441, Glucose-6-phosphate/phosphate and phosphoenolpyruvate/phosphate antiporter [Carbohydrate transport and metabolism, Amino acid transport and metabolism].
ENSG00000137877	12.0654	3.5928	2.21576	8.54e-06	0.0022115	15	41848146	41894053	-	SPTBN5	spectrin beta%2C non-erythrocytic 5 [Source:HGNC Symbol%3BAcc:HGNC:15680]	GO:0030036:actin cytoskeleton organization;GO:0051693:actin filament capping;GO:0007030:Golgi organization;GO:0007041:lysosomal transport;	GO:0045179:apical cortex;GO:0005737:cytoplasm;GO:0005829:cytosol;GO:0016020:membrane;GO:0005875:microtubule associated complex;GO:0032391:photoreceptor connecting cilium;GO:0097381:photoreceptor disc membrane;GO:0008091:spectrin;	GO:0003779:actin binding;GO:0051015:actin filament binding;GO:0034452:dynactin binding;GO:0045505:dynein intermediate chain binding;GO:0042802:identical protein binding;GO:0019894:kinesin binding;GO:0032029:myosin tail binding;GO:0002046:opsin binding;GO:0008022:protein C-terminus binding;GO:0043621:protein self-association;GO:0030507:spectrin binding;	K06115	-	gnl|CDD|228465	KOG0517, KOG0517, KOG0517, Beta-spectrin [Cytoskeleton].
ENSG00000272825	24.4228	4.61016	0.736761	8.55e-06	0.0022115	21	44936303	44936954	+	-	novel transcript	-	-	-	-	-
ENSG00000176170	9.60904	3.26439	4.1669	8.66e-06	0.00223098	17	76376584	76387860	+	SPHK1	sphingosine kinase 1 [Source:HGNC Symbol%3BAcc:HGNC:11240]	GO:0001568:blood vessel development;GO:0007420:brain development;GO:0019722:calcium-mediated signaling;GO:0071363:cellular response to growth factor stimulus;GO:0070301:cellular response to hydrogen peroxide;GO:0035924:cellular response to vascular endothelial growth factor stimulus;GO:0071897:DNA biosynthetic process;GO:0006954:inflammatory response;GO:0035556:intracellular signal transduction;G…	GO:0005905:coated pit;GO:0005737:cytoplasm;GO:0005829:cytosol;GO:0031901:early endosome membrane;GO:0030139:endocytic vesicle;GO:0043231:intracellular membrane-bounded organelle;GO:0016020:membrane;GO:0005634:nucleus;GO:0005886:plasma membrane;GO:0098793:presynapse;	GO:0016407:acetyltransferase activity;GO:0005524:ATP binding;GO:0005516:calmodulin binding;GO:0017050:D-erythro-sphingosine kinase activity;GO:0003677:DNA binding;GO:0008289:lipid binding;GO:0001727:lipid kinase activity;GO:0000287:magnesium ion binding;GO:0003951:NAD+ kinase activity;GO:0051721:protein phosphatase 2A binding;GO:0008481:sphinganine kinase activity;GO:0038036:sphingosine-1-phospha…	K04718	;ko00600 Sphingolipid metabolism;ko01100 Metabolic pathways;ko04020 Calcium signaling pathway;ko04071 Sphingolipid signaling pathway;ko04072 Phospholipase D signaling pathway;ko04370 VEGF signaling pathway;ko04371 Apelin signaling pathway;ko04666 Fc gamma R-mediated phagocytosis;ko05152 Tuberculosis;	gnl|CDD|229060	KOG1116, KOG1116, KOG1116, Sphingosine kinase, involved in sphingolipid metabolism [Lipid transport and metabolism, Signal transduction mechanisms].
ENSG00000110446	9.53901	3.25384	4.33903	8.88e-06	0.00227749	11	60937060	60952653	-	SLC15A3	solute carrier family 15 member 3 [Source:HGNC Symbol%3BAcc:HGNC:18068]	GO:0045087:innate immune response;GO:0006811:ion transport;GO:0015835:peptidoglycan transport;GO:0070434:positive regulation of nucleotide-binding oligomerization domain containing 2 signaling pathway;GO:0015031:protein transport;	GO:0010008:endosome membrane;GO:0016021:integral component of membrane;GO:0043231:intracellular membrane-bounded organelle;GO:0005765:lysosomal membrane;	GO:0071916:dipeptide transmembrane transporter activity;GO:0015333:peptide:proton symporter activity;GO:0015647:peptidoglycan transporter activity;	K14638	-	gnl|CDD|229179	KOG1237, KOG1237, KOG1237, H+/oligopeptide symporter [Amino acid transport and metabolism].
ENSG00000188451	0.00359742	-8.11882	-0.0326609	9.48e-06	0.00240683	6	158237336	158242797	-	SRP72P2	signal recognition particle 72 pseudogene 2 [Source:HGNC Symbol%3BAcc:HGNC:31096]	GO:0006614:SRP-dependent cotranslational protein targeting to membrane;	GO:0005829:cytosol;GO:0005783:endoplasmic reticulum;GO:0048500:signal recognition particle;GO:0005786:signal recognition particle, endoplasmic reticulum targeting;	GO:0008312:7S RNA binding;GO:0003723:RNA binding;GO:0005047:signal recognition particle binding;GO:0030911:TPR domain binding;	K03108	;ko03060 Protein export;	gnl|CDD|230315	KOG2376, KOG2376, KOG2376, Signal recognition particle, subunit Srp72 [Intracellular trafficking, secretion, and vesicular transport].
ENSG00000259354	268.724	8.06998	0.0241155	9.48e-06	0.00240683	15	45448427	45513767	+	-	novel transcript%2C antisense to SLC30A4	-	-	-	-	-
ENSG00000148798	10.3359	3.3696	3.04223	9.5e-06	0.00240683	10	103277138	103290346	+	INA	internexin neuronal intermediate filament protein alpha [Source:HGNC Symbol%3BAcc:HGNC:6057]	GO:0030154:cell differentiation;GO:0060052:neurofilament cytoskeleton organization;GO:0021762:substantia nigra development;	GO:0036464:cytoplasmic ribonucleoprotein granule;GO:0005615:extracellular space;GO:0005883:neurofilament;GO:0098794:postsynapse;	GO:0005200:structural constituent of cytoskeleton;	K07608	-	gnl|CDD|228923	KOG0977, KOG0977, KOG0977, Nuclear envelope protein lamin, intermediate filament superfamily [Cell cycle control, cell division, chromosome partitioning, Nuclear structure].
ENSG00000124216	9.49348	3.24694	4.12682	9.8e-06	0.00246794	20	49982980	49988886	+	SNAI1	snail family transcriptional repressor 1 [Source:HGNC Symbol%3BAcc:HGNC:11128]	GO:0003180:aortic valve morphogenesis;GO:0060536:cartilage morphogenesis;GO:0016477:cell migration;GO:0001837:epithelial to mesenchymal transition;GO:0003198:epithelial to mesenchymal transition involved in endocardial cushion formation;GO:0031069:hair follicle morphogenesis;GO:0070828:heterochromatin organization;GO:0060972:left/right pattern formation;GO:0001707:mesoderm formation;GO:0060806:ne…	GO:0005737:cytoplasm;GO:0005829:cytosol;GO:0001650:fibrillar center;GO:0043231:intracellular membrane-bounded organelle;GO:0005654:nucleoplasm;GO:0005634:nucleus;GO:0005721:pericentric heterochromatin;	GO:0003700:sequence-specific DNA binding transcription factor activity;GO:0001227:RNA polymerase II transcription regulatory region sequence-specific DNA binding transcription factor activity involved in negative regulation of transcription;GO:0070888:E-box binding;GO:0019900:kinase binding;GO:0046872:metal ion binding;GO:0000978:RNA polymerase II core promoter proximal region sequence-specific D…	K05707	;ko04520 Adherens junction;	gnl|CDD|230401	KOG2462, KOG2462, KOG2462, C2H2-type Zn-finger protein [Transcription].
ENSG00000228626	0.0946004	-3.40201	2.71602	9.82e-06	0.00246794	1	148288001	148288951	-	-	novel pseudogene	-	-	-	-	-	-	-
ENSG00000150630	18.6085	4.21789	1.28469	1.01e-05	0.00252252	4	176683538	176792922	-	VEGFC	vascular endothelial growth factor C [Source:HGNC Symbol%3BAcc:HGNC:12682]	GO:0009887:organ morphogenesis;GO:0050930:induction of positive chemotaxis;GO:0016331:morphogenesis of embryonic epithelium;GO:0045776:negative regulation of blood pressure;GO:0045668:negative regulation of osteoblast differentiation;GO:0045766:positive regulation of angiogenesis;GO:0043536:positive regulation of blood vessel endothelial cell migration;GO:0051781:positive regulation of cell divis…	GO:0005576:extracellular region;GO:0005615:extracellular space;GO:0016020:membrane;GO:0031093:platelet alpha granule lumen;	GO:0042056:chemoattractant activity;GO:0008083:growth factor activity;GO:0043185:vascular endothelial growth factor receptor 3 binding;GO:0005172:vascular endothelial growth factor receptor binding;	K05449	;ko04010 MAPK signaling pathway;ko04014 Ras signaling pathway;ko04015 Rap1 signaling pathway;ko04020 Calcium signaling pathway;ko04151 PI3K-Akt signaling pathway;ko04510 Focal adhesion;ko04668 TNF signaling pathway;ko04926 Relaxin signaling pathway;ko04933 AGE-RAGE signaling pathway in diabetic complications;ko05200 Pathways in cancer;	gnl|CDD|229160	KOG1218, KOG1218, KOG1218, Proteins containing Ca2+-binding EGF-like domains [Signal transduction mechanisms].
ENSG00000188290	10.7767	3.42985	2.46992	1.1e-05	0.0027396	1	998962	1000172	-	HES4	hes family bHLH transcription factor 4 [Source:HGNC Symbol%3BAcc:HGNC:24149]	GO:0009952:anterior/posterior pattern specification;GO:0030154:cell differentiation;GO:0007399:nervous system development;GO:0006357:regulation of transcription from RNA polymerase II promoter;	GO:0000785:chromatin;GO:0005634:nucleus;	GO:0000981:sequence-specific DNA binding RNA polymerase II transcription factor activity;GO:0046983:protein dimerization activity;GO:0000978:RNA polymerase II core promoter proximal region sequence-specific DNA binding;	K09089	;ko05165 Human papillomavirus infection;	gnl|CDD|232233	KOG4304, KOG4304, KOG4304, Transcriptional repressors of the hairy/E(spl) family (contains HLH) [Transcription].
ENSG00000006611	0.0816858	-3.61377	1.86496	1.15e-05	0.00284427	11	17493895	17544416	-	USH1C	USH1 protein network component harmonin [Source:HGNC Symbol%3BAcc:HGNC:12597]	GO:0051017:actin filament bundle assembly;GO:0034622:cellular macromolecular complex assembly;GO:0050957:equilibrioception;GO:0000086:G2/M transition of mitotic cell cycle;GO:0042491:auditory receptor cell differentiation;GO:0042472:inner ear morphogenesis;GO:0060122:inner ear receptor stereocilium organization;GO:0050885:neuromuscular process controlling balance;GO:0030046:parallel actin filamen…	GO:0045177:apical part of cell;GO:0005903:brush border;GO:0005737:cytoplasm;GO:0005856:cytoskeleton;GO:0005829:cytosol;GO:0005902:microvillus;GO:0001917:photoreceptor inner segment;GO:0001750:photoreceptor outer segment;GO:0005886:plasma membrane;GO:0002142:stereocilia ankle link complex;GO:0032420:stereocilium;GO:0032426:stereocilium bundle tip;GO:0045202:synapse;GO:1990435:upper tip-link densit…	GO:0051015:actin filament binding;GO:0032029:myosin tail binding;GO:0030507:spectrin binding;	-	-	gnl|CDD|231147	KOG3209, KOG3209, KOG3209, WW domain-containing protein [General function prediction only].
ENSG00000163666	9.1679	3.19659	4.22224	1.16e-05	0.00287539	3	57197838	57227606	-	HESX1	HESX homeobox 1 [Source:HGNC Symbol%3BAcc:HGNC:4877]	GO:0007420:brain development;GO:0043010:camera-type eye development;GO:0060070:canonical Wnt signaling pathway;GO:0071276:cellular response to cadmium ion;GO:0070371:ERK1 and ERK2 cascade;GO:0048853:forebrain morphogenesis;GO:0010467:gene expression;GO:0008406:gonad development;GO:0048861:leukemia inhibitory factor signaling pathway;GO:0035264:multicellular organism growth;GO:0000122:negative reg…	GO:0000785:chromatin;GO:0005634:nucleus;	GO:0003682:chromatin binding;GO:0003677:DNA binding;GO:0000981:sequence-specific DNA binding RNA polymerase II transcription factor activity;GO:0001227:RNA polymerase II transcription regulatory region sequence-specific DNA binding transcription factor activity involved in negative regulation of transcription;GO:0008022:protein C-terminus binding;GO:0042803:protein homodimerization activity;GO:00…	K09354	;ko04550 Signaling pathways regulating pluripotency of stem cells;	gnl|CDD|228439	KOG0490, KOG0490, KOG0490, Transcription factor, contains HOX domain [General function prediction only].
ENSG00000104856	8.68357	3.11829	5.8283	1.24e-05	0.00305887	19	45001461	45038192	+	RELB	RELB proto-oncogene%2C NF-kB subunit [Source:HGNC Symbol%3BAcc:HGNC:9956]	GO:0019882:antigen processing and presentation;GO:0071470:cellular response to osmotic stress;GO:0032922:circadian regulation of gene expression;GO:0007249:I-kappaB kinase/NF-kappaB signaling;GO:0006954:inflammatory response;GO:0045087:innate immune response;GO:0030098:lymphocyte differentiation;GO:0043011:myeloid dendritic cell differentiation;GO:0032688:negative regulation of interferon-beta pr…	GO:0000785:chromatin;GO:0005829:cytosol;GO:0005815:microtubule organizing center;GO:0005654:nucleoplasm;GO:0005634:nucleus;GO:0032991:macromolecular complex;GO:0017053:transcriptional repressor complex;	GO:0000981:sequence-specific DNA binding RNA polymerase II transcription factor activity;GO:0042802:identical protein binding;GO:0019901:protein kinase binding;GO:0000978:RNA polymerase II core promoter proximal region sequence-specific DNA binding;	K09253	;ko04010 MAPK signaling pathway;ko04064 NF-kappa B signaling pathway;ko04380 Osteoclast differentiation;ko04625 C-type lectin receptor signaling pathway;ko05166 Human T-cell leukemia virus 1 infection;ko05169 Epstein-Barr virus infection;	-	-
ENSG00000164362	0.0991615	-3.33408	2.71526	1.38e-05	0.00338402	5	1253147	1295068	-	TERT	telomerase reverse transcriptase [Source:HGNC Symbol%3BAcc:HGNC:11730]	GO:0071456:cellular response to hypoxia;GO:0071897:DNA biosynthetic process;GO:0022616:DNA strand elongation;GO:0070200:establishment of protein localization to telomere;GO:0007005:mitochondrion organization;GO:2000773:negative regulation of cellular senescence;GO:2000352:negative regulation of endothelial cell apoptotic process;GO:2001240:negative regulation of extrinsic apoptotic signaling path…	GO:0000781:chromosome, telomeric region;GO:0005829:cytosol;GO:0042645:mitochondrial nucleoid;GO:0016607:nuclear speck;GO:0000783:nuclear telomere cap complex;GO:0005730:nucleolus;GO:0005654:nucleoplasm;GO:0005634:nucleus;GO:0005886:plasma membrane;GO:0016605:PML body;GO:0031379:RNA-directed RNA polymerase complex;GO:0000333:telomerase catalytic core complex;GO:0005697:telomerase holoenzyme comple…	GO:0051087:chaperone binding;GO:0003677:DNA binding;GO:0042802:identical protein binding;GO:0046872:metal ion binding;GO:0008022:protein C-terminus binding;GO:0042803:protein homodimerization activity;GO:0047485:protein N-terminus binding;GO:0003723:RNA binding;GO:0003968:RNA-directed RNA polymerase activity;GO:0003964:RNA-directed DNA polymerase activity;GO:0003720:telomerase activity;GO:0070034…	K11126	;ko05165 Human papillomavirus infection;ko05166 Human T-cell leukemia virus 1 infection;ko05200 Pathways in cancer;ko05225 Hepatocellular carcinoma;ko05226 Gastric cancer;	gnl|CDD|228951	KOG1005, KOG1005, KOG1005, Telomerase catalytic subunit/reverse transcriptase TERT [Replication, recombination and repair, Chromatin structure and dynamics].
ENSG00000259759	0.077557	-3.6886	1.48854	1.4e-05	0.00341435	16	54239693	54240654	+	-	novel transcript	-	-	-	-	-
ENSG00000157827	8.87767	3.15018	4.40741	1.4e-05	0.00341521	2	152335174	152649826	+	FMNL2	formin like 2 [Source:HGNC Symbol%3BAcc:HGNC:18267]	GO:0016477:cell migration;GO:0030866:cortical actin cytoskeleton organization;GO:0007010:cytoskeleton organization;GO:0022604:regulation of cell morphogenesis;GO:0008360:regulation of cell shape;	GO:0005829:cytosol;	GO:0051015:actin filament binding;GO:0045296:cadherin binding;GO:0031267:small GTPase binding;	-	-	gnl|CDD|229862	KOG1923, KOG1923, KOG1923, Rac1 GTPase effector FRL [Signal transduction mechanisms, Cytoskeleton].
ENSG00000167996	8.38525	3.06785	9.29739	1.41e-05	0.00342398	11	61959718	61967634	-	FTH1	ferritin heavy chain 1 [Source:HGNC Symbol%3BAcc:HGNC:3976]	GO:0006879:cellular iron ion homeostasis;GO:0006955:immune response;GO:0006880:intracellular sequestering of iron ion;GO:0006826:iron ion transport;GO:0008285:negative regulation of cell proliferation;GO:0048147:negative regulation of fibroblast proliferation;	GO:0044754:autolysosome;GO:0005737:cytoplasm;GO:0005829:cytosol;GO:0070062:extracellular exosome;GO:0005576:extracellular region;GO:0008043:intracellular ferritin complex;GO:0005634:nucleus;	GO:0008199:ferric iron binding;GO:0008198:ferrous iron binding;GO:0004322:ferroxidase activity;GO:0005506:iron ion binding;	K00522	;ko04216 Ferroptosis;ko04217 Necroptosis;ko04978 Mineral absorption;	gnl|CDD|230271	KOG2332, KOG2332, KOG2332, Ferritin [Inorganic ion transport and metabolism].
ENSG00000162888	17.9626	4.16693	0.861719	1.51e-05	0.00364945	1	206491116	206497728	-	C1orf147	chromosome 1 open reading frame 147 [Source:HGNC Symbol%3BAcc:HGNC:32061]	-	-	-	-	-
ENSG00000132846	0.116071	-3.10692	5.0089	1.52e-05	0.00364945	5	77072072	77087285	-	ZBED3	zinc finger BED-type containing 3 [Source:HGNC Symbol%3BAcc:HGNC:20711]	GO:0007015:actin filament organization;GO:0051643:endoplasmic reticulum localization;GO:0051293:establishment of spindle localization;GO:0051646:mitochondrion localization;GO:0001933:negative regulation of protein phosphorylation;GO:0090263:positive regulation of canonical Wnt signaling pathway;GO:0040019:positive regulation of embryonic development;GO:0045944:positive regulation of transcription…	GO:0000785:chromatin;GO:0005737:cytoplasm;GO:0005829:cytosol;GO:0005615:extracellular space;GO:0016020:membrane;	GO:0003677:DNA binding;GO:0000981:sequence-specific DNA binding RNA polymerase II transcription factor activity;GO:0046872:metal ion binding;	-	-	-	-
ENSG00000115165	12.266	3.61659	1.84052	1.57e-05	0.0037629	2	157414619	157488961	-	CYTIP	cytohesin 1 interacting protein [Source:HGNC Symbol%3BAcc:HGNC:9506]	GO:0030155:regulation of cell adhesion;	GO:0005938:cell cortex;GO:0005737:cytoplasm;GO:0005829:cytosol;GO:0005769:early endosome;GO:0005654:nucleoplasm;	-	-	-	gnl|CDD|231147	KOG3209, KOG3209, KOG3209, WW domain-containing protein [General function prediction only].
ENSG00000110013	0.108399	-3.20558	3.32907	1.68e-05	0.00398871	11	124633113	124695707	-	SIAE	sialic acid acetylesterase [Source:HGNC Symbol%3BAcc:HGNC:18187]	GO:0005975:carbohydrate metabolic process;GO:0002682:regulation of immune system process;GO:0007339:binding of sperm to zona pellucida;	GO:0070062:extracellular exosome;GO:0005615:extracellular space;GO:0005764:lysosome;GO:0016020:membrane;	GO:0001681:sialate O-acetylesterase activity;	K05970	-	-	-
ENSG00000233223	11.0726	3.46892	2.10505	1.68e-05	0.00398871	17	7581964	7584098	-	-	novel transcript%2C antisense to MPDU1 and CD68	-	-	-	-	-
ENSG00000143479	10.4985	3.39211	2.52088	1.73e-05	0.00409113	1	206635536	206684419	+	DYRK3	dual specificity tyrosine phosphorylation regulated kinase 3 [Source:HGNC Symbol%3BAcc:HGNC:3094]	GO:0007049:cell cycle;GO:0051301:cell division;GO:0030218:erythrocyte differentiation;GO:0043066:negative regulation of apoptotic process;GO:0035063:nuclear speck organization;GO:1903008:organelle disassembly;GO:1902751:positive regulation of cell cycle G2/M phase transition;GO:0006468:protein phosphorylation;GO:0080135:regulation of cellular response to stress;GO:1903432:regulation of TORC1 sign…	GO:0005737:cytoplasm;GO:0010494:cytoplasmic stress granule;GO:0016607:nuclear speck;GO:0005634:nucleus;GO:0000242:pericentriolar material;GO:0005856:cytoskeleton;GO:0005829:cytosol;GO:0043231:intracellular membrane-bounded organelle;GO:0005654:nucleoplasm;	GO:0005524:ATP binding;GO:0000287:magnesium ion binding;GO:0004672:protein kinase activity;GO:0004674:protein serine/threonine kinase activity;GO:0004712:protein serine/threonine/tyrosine kinase activity;GO:0004714:transmembrane receptor protein tyrosine kinase activity;	K18669	-	gnl|CDD|228614	KOG0667, KOG0667, KOG0667, Dual-specificity tyrosine-phosphorylation regulated kinase [General function prediction only].
ENSG00000136052	12.6128	3.65682	1.71534	1.75e-05	0.00410705	12	104801801	104958744	-	SLC41A2	solute carrier family 41 member 2 [Source:HGNC Symbol%3BAcc:HGNC:31045]	-	GO:0016021:integral component of membrane;GO:0005886:plasma membrane;	GO:0015095:magnesium ion transmembrane transporter activity;	K15122	-	gnl|CDD|231720	KOG3788, KOG3788, KOG3788, Predicted divalent cation transporter [Inorganic ion transport and metabolism].
ENSG00000287188	12.6128	3.65682	1.71534	1.75e-05	0.00410705	4	168170097	168194861	-	-	novel transcript%2C antisense to ANXA10	-	-	-	-	-
ENSG00000020577	14.2088	3.82871	1.47839	1.78e-05	0.00414833	14	54566117	54793315	+	SAMD4A	sterile alpha motif domain containing 4A [Source:HGNC Symbol%3BAcc:HGNC:23023]	GO:0017148:negative regulation of translation;GO:0000289:nuclear-transcribed mRNA poly(A) tail shortening;GO:0045727:positive regulation of translation;GO:0043488:regulation of mRNA stability;	GO:0030054:cell junction;GO:0005829:cytosol;GO:0030425:dendrite;GO:0001650:fibrillar center;GO:0000932:cytoplasmic mRNA processing body;GO:0045202:synapse;GO:0005737:cytoplasm;	GO:0003729:mRNA binding;GO:0003723:RNA binding;GO:0030371:translation repressor activity;	K12606;K06641	;ko03018 RNA degradation;;ko04110 Cell cycle;ko04115 p53 signaling pathway;ko04218 Cellular senescence;ko05166 Human T-cell leukemia virus 1 infection;	gnl|CDD|231723	KOG3791, KOG3791, KOG3791, Predicted RNA-binding protein involved in translational regulation [Translation, ribosomal structure and biogenesis, Signal transduction mechanisms].
ENSG00000188522	8.62603	3.1087	4.37043	1.78e-05	0.00414833	17	18968789	19004764	-	FAM83G	family with sequence similarity 83 member G [Source:HGNC Symbol%3BAcc:HGNC:32554]	GO:0030509:BMP signaling pathway;GO:0007165:signal transduction;	GO:0005829:cytosol;GO:0005634:nucleus;	GO:0019901:protein kinase binding;	K14390	-	gnl|CDD|230288	KOG2349, KOG2349, KOG2349, Na+:iodide/myo-inositol/multivitamin symporters [Inorganic ion transport and metabolism].
ENSG00000258561	0.00396809	-7.97734	-0.160972	1.8e-05	0.00417908	14	66212810	66509394	-	-	novel transcript	-	-	-	-	-
ENSG00000229444	0.117024	-3.09513	4.40975	1.83e-05	0.00422921	1	43709392	43727343	-	ST3GAL3-AS1	ST3GAL3 antisense RNA 1 [Source:HGNC Symbol%3BAcc:HGNC:40529]	-	-	-	-	-
ENSG00000110324	8.26774	3.04749	5.75112	1.85e-05	0.00427597	11	117986370	118003037	+	IL10RA	interleukin 10 receptor subunit alpha [Source:HGNC Symbol%3BAcc:HGNC:5964]	GO:0019221:cytokine-mediated signaling pathway;GO:0010507:negative regulation of autophagy;GO:0046427:positive regulation of JAK-STAT cascade;GO:0050807:regulation of synapse organization;GO:0032496:response to lipopolysaccharide;GO:0070086:ubiquitin-dependent endocytosis;	GO:0005829:cytosol;GO:0016021:integral component of membrane;GO:0005886:plasma membrane;	GO:0004896:cytokine receptor activity;GO:0019969:interleukin-10 binding;GO:0004920:interleukin-10 receptor activity;GO:0038023:signaling receptor activity;	K05134	;ko04060 Cytokine-cytokine receptor interaction;ko04061 Viral protein interaction with cytokine and cytokine receptor;ko04630 JAK-STAT signaling pathway;ko05145 Toxoplasmosis;ko05152 Tuberculosis;ko05163 Human cytomegalovirus infection;	-	-
ENSG00000157404	0.025573	-5.28924	0.226725	1.89e-05	0.00434741	4	54657267	54740783	+	KIT	KIT proto-oncogene%2C receptor tyrosine kinase [Source:HGNC Symbol%3BAcc:HGNC:6342]	GO:0031532:actin cytoskeleton reorganization;GO:0000187:activation of MAPK activity;GO:0030183:B cell differentiation;GO:0060326:cell chemotaxis;GO:0019221:cytokine-mediated signaling pathway;GO:0050910:detection of mechanical stimulus involved in sensory perception of sound;GO:0048565:digestive tract development;GO:0035162:embryonic hemopoiesis;GO:0030218:erythrocyte differentiation;GO:0038162:e…	GO:0001669:acrosomal vesicle;GO:0005911:cell-cell junction;GO:0009898:cytoplasmic side of plasma membrane;GO:0009897:external side of plasma membrane;GO:0016021:integral component of membrane;GO:0005886:plasma membrane;	GO:0005524:ATP binding;GO:0019955:cytokine binding;GO:0046872:metal ion binding;GO:0002020:protease binding;GO:0004714:transmembrane receptor protein tyrosine kinase activity;	K05091	;ko04010 MAPK signaling pathway;ko04014 Ras signaling pathway;ko04015 Rap1 signaling pathway;ko04072 Phospholipase D signaling pathway;ko04151 PI3K-Akt signaling pathway;ko04640 Hematopoietic cell lineage;ko04916 Melanogenesis;ko05200 Pathways in cancer;ko05221 Acute myeloid leukemia;ko05224 Breast cancer;ko05230 Central carbon metabolism in cancer;	gnl|CDD|228149	KOG0200, KOG0200, KOG0200, Fibroblast/platelet-derived growth factor receptor and related receptor tyrosine kinases [Signal transduction mechanisms].
ENSG00000031081	9.2141	3.20384	3.28647	1.92e-05	0.00440517	3	119294383	119420714	+	ARHGAP31	Rho GTPase activating protein 31 [Source:HGNC Symbol%3BAcc:HGNC:29216]	GO:0051056:regulation of small GTPase mediated signal transduction;GO:0007264:small GTPase mediated signal transduction;	GO:0005829:cytosol;GO:0005925:focal adhesion;GO:0030027:lamellipodium;	GO:0005096:GTPase activator activity;GO:0017124:SH3 domain binding;	K00384	;ko00450 Selenocompound metabolism;	gnl|CDD|229390	KOG1449, KOG1449, KOG1449, Predicted Rho GTPase-activating protein CdGAPr [Signal transduction mechanisms].
ENSG00000173821	8.01728	3.00311	9.08238	2.03e-05	0.00462747	17	80260852	80398794	+	RNF213	ring finger protein 213 [Source:HGNC Symbol%3BAcc:HGNC:14539]	GO:0001525:angiogenesis;GO:2000051:negative regulation of non-canonical Wnt signaling pathway;GO:0051865:protein autoubiquitination;GO:0051260:protein homooligomerization;GO:0016567:protein ubiquitination;GO:0002040:sprouting angiogenesis;GO:0006511:ubiquitin-dependent protein catabolic process;	GO:0005737:cytoplasm;GO:0005829:cytosol;GO:0016020:membrane;GO:0005730:nucleolus;	GO:0046872:metal ion binding;GO:0004842:ubiquitin-protein transferase activity;	K11835;K08857;K03327;K09537	-	gnl|CDD|230116	KOG2177, KOG2177, KOG2177, Predicted E3 ubiquitin ligase [Posttranslational modification, protein turnover, chaperones].
ENSG00000025708	8.0995	3.01783	6.65351	2.04e-05	0.00462947	22	50525752	50530032	-	TYMP	thymidine phosphorylase [Source:HGNC Symbol%3BAcc:HGNC:3148]	GO:0001525:angiogenesis;GO:0030154:cell differentiation;GO:0006935:chemotaxis;GO:0046074:dTMP catabolic process;GO:0000002:mitochondrial genome maintenance;GO:0006206:pyrimidine nucleobase metabolic process;GO:0006213:pyrimidine nucleoside metabolic process;GO:0031641:regulation of myelination;GO:0051969:regulation of transmission of nerve impulse;	GO:0005829:cytosol;	GO:0004645:phosphorylase activity;GO:0008083:growth factor activity;GO:0042803:protein homodimerization activity;GO:0016154:pyrimidine-nucleoside phosphorylase activity;GO:0009032:thymidine phosphorylase activity;	K00758	;ko00240 Pyrimidine metabolism;ko00983 Drug metabolism - other enzymes;ko01100 Metabolic pathways;ko05219 Bladder cancer;	-	-
ENSG00000135604	8.27519	3.04879	5.01396	2.12e-05	0.00478828	6	144150487	144191939	+	STX11	syntaxin 11 [Source:HGNC Symbol%3BAcc:HGNC:11429]	GO:0006887:exocytosis;GO:0006886:intracellular protein transport;GO:0061025:membrane fusion;GO:0031629:synaptic vesicle fusion to presynaptic membrane;GO:0048278:vesicle docking;GO:0006906:vesicle fusion;	GO:0012505:endomembrane system;GO:0005794:Golgi apparatus;GO:0016021:integral component of membrane;GO:0005886:plasma membrane;GO:0048787:presynaptic active zone membrane;GO:0031201:SNARE complex;GO:0008021:synaptic vesicle;	GO:0005484:SNAP receptor activity;GO:0000149:SNARE binding;	K08487	;ko04130 SNARE interactions in vesicular transport;	gnl|CDD|228756	KOG0810, KOG0810, KOG0810, SNARE protein Syntaxin 1 and related proteins [Intracellular trafficking, secretion, and vesicular transport].
ENSG00000212556	0.104552	-3.2577	2.5861	2.12e-05	0.00478828	3	127202372	127202473	-	Y_RNA	Y RNA [Source:RFAM%3BAcc:RF00019]	-	-	-	-	-
ENSG00000198576	17.1353	4.0989	0.801613	2.2e-05	0.00494003	8	142611049	142614479	-	ARC	activity regulated cytoskeleton associated protein [Source:HGNC Symbol%3BAcc:HGNC:648]	GO:0009952:anterior/posterior pattern specification;GO:0016477:cell migration;GO:0007010:cytoskeleton organization;GO:0060997:dendritic spine morphogenesis;GO:0006897:endocytosis;GO:0007492:endoderm development;GO:0007612:learning;GO:0007616:long-term memory;GO:0060291:long-term synaptic potentiation;GO:0050804:regulation of synaptic transmission;GO:0051028:mRNA transport;GO:2000969:positive regu…	GO:0001669:acrosomal vesicle;GO:0015629:actin cytoskeleton;GO:0005938:cell cortex;GO:0005737:cytoplasm;GO:0005829:cytosol;GO:0043197:dendritic spine;GO:0031901:early endosome membrane;GO:1903561:extracellular vesicle;GO:0045121:membrane raft;GO:0043025:neuronal cell body;GO:0071598:neuronal ribonucleoprotein granule;GO:0005886:plasma membrane;	GO:0003729:mRNA binding;	K15867	;ko05031 Amphetamine addiction;	-	-
ENSG00000246100	0.11519	-3.11792	3.4508	2.21e-05	0.00494003	11	115753889	115760646	-	LINC00900	long intergenic non-protein coding RNA 900 [Source:HGNC Symbol%3BAcc:HGNC:27444]	-	-	-	-	-
ENSG00000101665	8.12733	3.02278	5.57301	2.22e-05	0.00495811	18	48919853	48950965	-	SMAD7	SMAD family member 7 [Source:HGNC Symbol%3BAcc:HGNC:6773]	GO:0034333:adherens junction assembly;GO:0009653:anatomical structure morphogenesis;GO:0048844:artery morphogenesis;GO:0030509:BMP signaling pathway;GO:0030154:cell differentiation;GO:0034629:cellular protein complex localization;GO:0071560:cellular response to transforming growth factor beta stimulus;GO:0030514:negative regulation of BMP signaling pathway;GO:0030336:negative regulation of cell m…	GO:0005813:centrosome;GO:0000785:chromatin;GO:0005737:cytoplasm;GO:0005829:cytosol;GO:0001650:fibrillar center;GO:0071144:SMAD2-SMAD3 protein complex;GO:0005654:nucleoplasm;GO:0005634:nucleus;GO:0005886:plasma membrane;GO:0032991:macromolecular complex;	GO:0048185:activin binding;GO:0008013:beta-catenin binding;GO:0005518:collagen binding;GO:0003677:DNA binding;GO:0070411:I-SMAD binding;GO:0046872:metal ion binding;GO:0034713:type I transforming growth factor beta receptor binding;GO:0031625:ubiquitin protein ligase binding;	K19631;K04677	;ko04350 TGF-beta signaling pathway;ko04390 Hippo signaling pathway;;ko04350 TGF-beta signaling pathway;	gnl|CDD|231633	KOG3701, KOG3701, KOG3701, TGFbeta receptor signaling protein SMAD and related proteins [Signal transduction mechanisms, Transcription].
ENSG00000163545	238.977	7.90073	-0.124918	2.25e-05	0.00497648	1	205302063	205321745	-	NUAK2	NUAK family kinase 2 [Source:HGNC Symbol%3BAcc:HGNC:29558]	GO:0030036:actin cytoskeleton organization;GO:0006915:apoptotic process;GO:0042149:cellular response to glucose starvation;GO:0035556:intracellular signal transduction;GO:0043066:negative regulation of apoptotic process;GO:0006468:protein phosphorylation;	GO:0005737:cytoplasm;GO:0005634:nucleus;	GO:0005524:ATP binding;GO:0000287:magnesium ion binding;GO:0004674:protein serine/threonine kinase activity;	K08800	-	gnl|CDD|228559	KOG0611, KOG0611, KOG0611, Predicted serine/threonine protein kinase [General function prediction only].
ENSG00000251230	238.977	7.90073	-0.124918	2.25e-05	0.00497648	4	184843296	184855751	-	MIR3945HG	MIR3945 host gene [Source:HGNC Symbol%3BAcc:HGNC:52002]	-	-	-	-	-
ENSG00000288658	33.2226	5.05409	0.284492	2.25e-05	0.00497648	2	222314148	222320155	-	-	novel protein%2C ortholog of Gm2102 (M. musculus)	-	-	-	K09381	;ko05202 Transcriptional misregulation in cancer;	gnl|CDD|230116	KOG2177, KOG2177, KOG2177, Predicted E3 ubiquitin ligase [Posttranslational modification, protein turnover, chaperones].
ENSG00000119547	0.125182	-2.9979	6.40781	2.31e-05	0.0050863	18	57435374	57491298	+	ONECUT2	one cut homeobox 2 [Source:HGNC Symbol%3BAcc:HGNC:8139]	GO:0009887:organ morphogenesis;GO:0045165:cell fate commitment;GO:0060271:cilium morphogenesis;GO:0031018:endocrine pancreas development;GO:0002064:epithelial cell development;GO:0001889:liver development;GO:0030512:negative regulation of transforming growth factor beta receptor signaling pathway;GO:0048935:peripheral nervous system neuron development;GO:0030335:positive regulation of cell migrat…	GO:0015629:actin cytoskeleton;GO:0000785:chromatin;GO:0005654:nucleoplasm;GO:0005634:nucleus;	GO:0001228:RNA polymerase II transcription regulatory region sequence-specific DNA binding transcription factor activity involved in positive regulation of transcription;GO:0000981:sequence-specific DNA binding RNA polymerase II transcription factor activity;GO:0000978:RNA polymerase II core promoter proximal region sequence-specific DNA binding;	K08026	;ko04550 Signaling pathways regulating pluripotency of stem cells;ko04950 Maturity onset diabetes of the young;	gnl|CDD|230191	KOG2252, KOG2252, KOG2252, CCAAT displacement protein and related homeoproteins [Transcription].
ENSG00000167971	0.0721831	-3.7922	0.937487	2.33e-05	0.00510908	16	2177180	2196605	-	CASKIN1	CASK interacting protein 1 [Source:HGNC Symbol%3BAcc:HGNC:20879]	GO:0007165:signal transduction;	GO:0005737:cytoplasm;GO:0016020:membrane;	GO:0042802:identical protein binding;	-	-	gnl|CDD|228455	KOG0507, KOG0507, KOG0507, CASK-interacting adaptor protein (caskin) and related proteins with ankyrin repeats and SAM domain [Signal transduction mechanisms].
ENSG00000055332	7.87839	2.9779	8.44395	2.35e-05	0.005127	2	37099210	37157522	-	EIF2AK2	eukaryotic translation initiation factor 2 alpha kinase 2 [Source:HGNC Symbol%3BAcc:HGNC:9437]	GO:0000186:activation of MAPKK activity;GO:0034198:cellular response to amino acid starvation;GO:0051607:defense response to virus;GO:0030968:endoplasmic reticulum unfolded protein response;GO:0045087:innate immune response;GO:0043066:negative regulation of apoptotic process;GO:0008285:negative regulation of cell proliferation;GO:0033689:negative regulation of osteoblast proliferation;GO:0017148:…	GO:0005737:cytoplasm;GO:0005829:cytosol;GO:0016020:membrane;GO:0005634:nucleus;GO:0048471:perinuclear region of cytoplasm;GO:0005840:ribosome;	GO:0005524:ATP binding;GO:0003725:double-stranded RNA binding;GO:0004694:eukaryotic translation initiation factor 2alpha kinase activity;GO:0042802:identical protein binding;GO:0004715:non-membrane spanning protein tyrosine kinase activity;GO:0004672:protein kinase activity;GO:0019888:protein phosphatase regulator activity;GO:0004674:protein serine/threonine kinase activity;GO:0003723:RNA binding…	K16195	;ko04141 Protein processing in endoplasmic reticulum;ko04217 Necroptosis;ko05010 Alzheimer disease;ko05160 Hepatitis C;ko05162 Measles;ko05164 Influenza A;ko05165 Human papillomavirus infection;ko05167 Kaposi sarcoma-associated herpesvirus infection;ko05168 Herpes simplex virus 1 infection;ko05169 Epstein-Barr virus infection;ko05171 Coronavirus disease - COVID-19;ko05203 Viral carcinogenesis;	gnl|CDD|228979	KOG1033, KOG1033, KOG1033, eIF-2alpha kinase PEK/EIF2AK3 [Translation, ribosomal structure and biogenesis].
ENSG00000007314	0.0955325	-3.38786	2.09729	2.45e-05	0.00533446	17	63938554	63972918	-	SCN4A	sodium voltage-gated channel alpha subunit 4 [Source:HGNC Symbol%3BAcc:HGNC:10591]	GO:0086010:membrane depolarization during action potential;GO:0006936:muscle contraction;GO:0019228:neuronal action potential;GO:0034765:regulation of ion transmembrane transport;GO:0100001:regulation of skeletal muscle contraction by action potential;GO:0035725:sodium ion transmembrane transport;GO:0006814:sodium ion transport;	GO:0030424:axon;GO:0005887:integral component of plasma membrane;GO:0001518:voltage-gated sodium channel complex;	GO:0005244:voltage-gated ion channel activity;GO:0005248:voltage-gated sodium channel activity;	K04837	-	gnl|CDD|230240	KOG2301, KOG2301, KOG2301, Voltage-gated Ca2+ channels, alpha1 subunits [Inorganic ion transport and metabolism, Signal transduction mechanisms].
ENSG00000137094	9.61617	3.26546	2.63564	2.46e-05	0.00534	9	34989641	34998900	+	DNAJB5	DnaJ heat shock protein family (Hsp40) member B5 [Source:HGNC Symbol%3BAcc:HGNC:14887]	GO:0051085:chaperone mediated protein folding requiring cofactor;GO:0006986:response to unfolded protein;GO:0000122:negative regulation of transcription from RNA polymerase II promoter;	GO:0005829:cytosol;GO:0005634:nucleus;	GO:0051087:chaperone binding;GO:0051082:unfolded protein binding;	K09511	-	gnl|CDD|228661	KOG0714, KOG0714, KOG0714, Molecular chaperone (DnaJ superfamily) [Posttranslational modification, protein turnover, chaperones].
ENSG00000148225	0.0921701	-3.43956	1.82977	2.48e-05	0.00535641	9	113313222	113340298	-	WDR31	WD repeat domain 31 [Source:HGNC Symbol%3BAcc:HGNC:21421]	-	-	-	K17985;K09228;K16467	-	gnl|CDD|228228	KOG0279, KOG0279, KOG0279, G protein beta subunit-like protein [Signal transduction mechanisms].
ENSG00000084628	10.0515	3.32934	2.19477	2.57e-05	0.00552752	1	31179745	31239887	-	NKAIN1	sodium/potassium transporting ATPase interacting 1 [Source:HGNC Symbol%3BAcc:HGNC:25743]	GO:0002028:regulation of sodium ion transport;	GO:0016021:integral component of membrane;GO:0005886:plasma membrane;	GO:0051117:ATPase binding;	-	-	gnl|CDD|232484	KOG4556, KOG4556, KOG4556, Predicted membrane protein [Function unknown].
ENSG00000129474	0.124952	-3.00055	5.13755	2.59e-05	0.00555985	14	22971177	22982551	-	AJUBA	ajuba LIM protein [Source:HGNC Symbol%3BAcc:HGNC:20250]	GO:0016339:calcium-dependent cell-cell adhesion via plasma membrane cell adhesion molecules;GO:0007049:cell cycle;GO:0034613:cellular protein localization;GO:0007010:cytoskeleton organization;GO:0048041:focal adhesion assembly;GO:0035195:gene silencing by miRNA;GO:0046474:glycerophospholipid biosynthetic process;GO:0030032:lamellipodium assembly;GO:0035331:negative regulation of hippo signaling;G…	GO:0005912:adherens junction;GO:0005911:cell-cell junction;GO:0005829:cytosol;GO:0005925:focal adhesion;GO:0005794:Golgi apparatus;GO:0030027:lamellipodium;GO:0005815:microtubule organizing center;GO:0005654:nucleoplasm;GO:0005634:nucleus;GO:0000932:cytoplasmic mRNA processing body;GO:0005886:plasma membrane;GO:0005667:transcription factor complex;	GO:0051015:actin filament binding;GO:0045294:alpha-catenin binding;GO:0003682:chromatin binding;GO:0046872:metal ion binding;GO:0003714:transcription corepressor activity;	K16682	;ko04390 Hippo signaling pathway;ko04391 Hippo signaling pathway - fly;ko04392 Hippo signaling pathway - multiple species;	gnl|CDD|229642	KOG1701, KOG1701, KOG1701, Focal adhesion adaptor protein Paxillin and related LIM proteins [Signal transduction mechanisms].
ENSG00000135046	7.76428	2.95685	7.97566	2.65e-05	0.00567593	9	73151865	73170393	+	ANXA1	annexin A1 [Source:HGNC Symbol%3BAcc:HGNC:533]	GO:0031532:actin cytoskeleton reorganization;GO:0002250:adaptive immune response;GO:0046632:alpha-beta T cell differentiation;GO:0050482:arachidonic acid secretion;GO:0071385:cellular response to glucocorticoid stimulus;GO:0035924:cellular response to vascular endothelial growth factor stimulus;GO:0007187:G-protein coupled receptor signaling pathway, coupled to cyclic nucleotide second messenger;…	GO:0005912:adherens junction;GO:0016324:apical plasma membrane;GO:0016323:basolateral plasma membrane;GO:0009986:cell surface;GO:0005884:actin filament;GO:0001533:cornified envelope;GO:0005737:cytoplasm;GO:0005829:cytosol;GO:0031901:early endosome membrane;GO:0070062:extracellular exosome;GO:0005615:extracellular space;GO:0031313:extrinsic component of endosome membrane;GO:0031232:extrinsic compo…	GO:0098641:cadherin binding involved in cell-cell adhesion;GO:0005509:calcium ion binding;GO:0005544:calcium-dependent phospholipid binding;GO:0048306:calcium-dependent protein binding;GO:0019834:phospholipase A2 inhibitor activity;	K17091	-	gnl|CDD|228765	KOG0819, KOG0819, KOG0819, Annexin [Intracellular trafficking, secretion, and vesicular transport].
ENSG00000250519	11.8717	3.56946	1.63773	2.87e-05	0.00612661	11	94185439	94282203	+	-	novel transcript	-	-	-	-	-
ENSG00000204025	0.110827	-3.17362	2.79099	2.94e-05	0.00622831	X	111876051	111903990	+	TRPC5OS	TRPC5 opposite strand [Source:HGNC Symbol%3BAcc:HGNC:40593]	-	-	-	-	-	-	-
ENSG00000236404	0.119644	-3.06318	3.68401	2.95e-05	0.00622831	9	2421597	2622457	-	VLDLR-AS1	VLDLR antisense RNA 1 [Source:HGNC Symbol%3BAcc:HGNC:49621]	-	-	-	-	-
ENSG00000042980	16.1033	4.00928	1.09805	2.95e-05	0.00622831	8	24294069	24359014	+	ADAM28	ADAM metallopeptidase domain 28 [Source:HGNC Symbol%3BAcc:HGNC:206]	GO:0007283:spermatogenesis;	GO:0005576:extracellular region;GO:0016021:integral component of membrane;GO:0005739:mitochondrion;GO:0005886:plasma membrane;	GO:0004175:endopeptidase activity;GO:0046872:metal ion binding;GO:0004222:metalloendopeptidase activity;GO:0008237:metallopeptidase activity;	K08614	-	gnl|CDD|231541	KOG3607, KOG3607, KOG3607, Meltrins, fertilins and related Zn-dependent metalloproteinases of the ADAMs family [Posttranslational modification, protein turnover, chaperones].
ENSG00000138642	7.82863	2.96876	5.42771	3.04e-05	0.00638286	4	88378739	88443097	+	HERC6	HECT and RLD domain containing E3 ubiquitin protein ligase family member 6 [Source:HGNC Symbol%3BAcc:HGNC:26072]	GO:0002244:hematopoietic progenitor cell differentiation;GO:0045087:innate immune response;GO:0016567:protein ubiquitination;GO:0009617:response to bacterium;	GO:0005829:cytosol;GO:0005654:nucleoplasm;GO:0005737:cytoplasm;	GO:0004842:ubiquitin-protein transferase activity;GO:0061630:ubiquitin protein ligase activity;	K10614	;ko04120 Ubiquitin mediated proteolysis;	gnl|CDD|228887	KOG0941, KOG0941, KOG0941, E3 ubiquitin protein ligase [Posttranslational modification, protein turnover, chaperones].
ENSG00000196639	7.90818	2.98334	4.8461	3.05e-05	0.00638613	3	11137093	11263557	+	HRH1	histamine receptor H1 [Source:HGNC Symbol%3BAcc:HGNC:5182]	GO:0071420:cellular response to histamine;GO:0007268:synaptic transmission;GO:0048245:eosinophil chemotaxis;GO:0007186:G-protein coupled receptor signaling pathway;GO:0007187:G-protein coupled receptor signaling pathway, coupled to cyclic nucleotide second messenger;GO:0006954:inflammatory response;GO:0048016:inositol phosphate-mediated signaling;GO:0007613:memory;GO:0007200:phospholipase C-activ…	GO:0005829:cytosol;GO:0030425:dendrite;GO:0005887:integral component of plasma membrane;GO:0005886:plasma membrane;GO:0045202:synapse;	GO:0004930:G-protein coupled receptor activity;GO:0004993:serotonin receptor activity;GO:0004969:histamine receptor activity;GO:0030594:neurotransmitter receptor activity;	K04149	;ko04020 Calcium signaling pathway;ko04080 Neuroactive ligand-receptor interaction;ko04750 Inflammatory mediator regulation of TRP channels;	gnl|CDD|232149	KOG4220, KOG4220, KOG4220, Muscarinic acetylcholine receptor [Signal transduction mechanisms].
ENSG00000198324	8.40111	3.07058	3.60828	3.07e-05	0.00640896	12	111360651	111369121	-	PHETA1	PH domain containing endocytic trafficking adaptor 1 [Source:HGNC Symbol%3BAcc:HGNC:26509]	GO:0007032:endosome organization;GO:0001881:receptor recycling;GO:0042147:retrograde transport, endosome to Golgi;	GO:0030136:clathrin-coated vesicle;GO:0005829:cytosol;GO:0005769:early endosome;GO:0055037:recycling endosome;GO:0005802:trans-Golgi network;	GO:0042803:protein homodimerization activity;	-	-	gnl|CDD|228876	KOG0930, KOG0930, KOG0930, Guanine nucleotide exchange factor Cytohesin, contains PH and Sec7 domains [Intracellular trafficking, secretion, and vesicular transport].
ENSG00000162374	10.5228	3.39544	1.91986	3.14e-05	0.00650741	1	50024029	50203772	+	ELAVL4	ELAV like RNA binding protein 4 [Source:HGNC Symbol%3BAcc:HGNC:3315]	GO:0070935:3'-UTR-mediated mRNA stabilization;GO:0007568:aging;GO:0008306:associative learning;GO:1990090:cellular response to nerve growth factor stimulus;GO:0021895:cerebral cortex neuron differentiation;GO:0048813:dendrite morphogenesis;GO:0007626:locomotory behavior;GO:0006397:mRNA processing;GO:1900006:positive regulation of dendrite development;GO:0031099:regeneration;GO:0042220:response to…	GO:0030424:axon;GO:0005737:cytoplasm;GO:0005856:cytoskeleton;GO:0005829:cytosol;GO:0030425:dendrite;GO:0030426:growth cone;GO:0016020:membrane;GO:0005635:nuclear envelope;GO:0043204:perikaryon;GO:0042788:polysomal ribosome;	GO:0035925:mRNA 3'-UTR AU-rich region binding;GO:0003730:mRNA 3'-UTR binding;GO:0008143:poly(A) binding;GO:0097158:pre-mRNA intronic pyrimidine-rich binding;GO:0045182:translation regulator activity;	K13208	-	gnl|CDD|228095	KOG0145, KOG0145, KOG0145, RNA-binding protein ELAV/HU (RRM superfamily) [RNA processing and modification].
ENSG00000101890	0.0963584	-3.37545	1.88468	3.14e-05	0.00650741	X	109372906	109482086	-	GUCY2F	guanylate cyclase 2F%2C retinal [Source:HGNC Symbol%3BAcc:HGNC:4691]	GO:0006182:cGMP biosynthetic process;GO:0019934:cGMP-mediated signaling;GO:0050908:detection of light stimulus involved in visual perception;GO:0007168:receptor guanylyl cyclase signaling pathway;GO:0022400:regulation of rhodopsin mediated signaling pathway;GO:0007165:signal transduction;GO:0007601:visual perception;	GO:0005887:integral component of plasma membrane;GO:0005640:nuclear outer membrane;GO:0097381:photoreceptor disc membrane;GO:0005886:plasma membrane;	GO:0005524:ATP binding;GO:0005525:GTP binding;GO:0004383:guanylate cyclase activity;GO:0042802:identical protein binding;GO:0001653:peptide receptor activity;GO:0004672:protein kinase activity;GO:0044877:macromolecular complex binding;GO:0038023:signaling receptor activity;	K12321	;ko00230 Purine metabolism;ko01100 Metabolic pathways;ko04740 Olfactory transduction;ko04744 Phototransduction;	gnl|CDD|228969	KOG1023, KOG1023, KOG1023, Natriuretic peptide receptor, guanylate cyclase [Signal transduction mechanisms].
ENSG00000167703	7.86146	2.9748	4.85118	3.16e-05	0.00654055	17	1569268	1628886	-	SLC43A2	solute carrier family 43 member 2 [Source:HGNC Symbol%3BAcc:HGNC:23087]	GO:0006865:amino acid transport;GO:0051956:negative regulation of amino acid transport;GO:0060358:negative regulation of leucine import;GO:0015804:neutral amino acid transport;	GO:0016021:integral component of membrane;GO:0005886:plasma membrane;	GO:0015171:amino acid transmembrane transporter activity;GO:0015179:L-amino acid transmembrane transporter activity;GO:0015175:neutral amino acid transmembrane transporter activity;	K08229	-	gnl|CDD|228203	KOG0254, KOG0254, KOG0254, Predicted transporter (major facilitator superfamily) [General function prediction only].
ENSG00000253669	8.71803	3.124	2.93231	3.22e-05	0.00662243	8	102805517	102810039	+	GASAL1	growth arrest associated lncRNA 1 [Source:HGNC Symbol%3BAcc:HGNC:53461]	-	-	-	-	-
ENSG00000149635	31.6822	4.9856	0.22435	3.23e-05	0.00662243	20	46540946	46550654	-	OCSTAMP	osteoclast stimulatory transmembrane protein [Source:HGNC Symbol%3BAcc:HGNC:16116]	GO:0071391:cellular response to estrogen stimulus;GO:0071356:cellular response to tumor necrosis factor;GO:0072674:multinuclear osteoclast differentiation;GO:0034241:positive regulation of macrophage fusion;GO:0045672:positive regulation of osteoclast differentiation;GO:0090290:positive regulation of osteoclast proliferation;	GO:0016021:integral component of membrane;	-	-	-	-	-
ENSG00000123240	7.67104	2.93942	6.09528	3.24e-05	0.00662243	10	13099449	13138308	+	OPTN	optineurin [Source:HGNC Symbol%3BAcc:HGNC:17142]	GO:0006914:autophagy;GO:0008219:cell death;GO:0034620:cellular response to unfolded protein;GO:0050829:defense response to Gram-negative bacterium;GO:0007030:Golgi organization;GO:0090161:Golgi ribbon formation;GO:0043001:Golgi to plasma membrane protein transport;GO:0045087:innate immune response;GO:0043124:negative regulation of I-kappaB kinase/NF-kappaB signaling;GO:0001920:negative regulation…	GO:0005776:autophagosome;GO:0005737:cytoplasm;GO:0005829:cytosol;GO:0005794:Golgi apparatus;GO:0000139:Golgi membrane;GO:0005654:nucleoplasm;GO:0005634:nucleus;GO:0048471:perinuclear region of cytoplasm;GO:0055038:recycling endosome membrane;GO:0005802:trans-Golgi network;	GO:0042802:identical protein binding;GO:0070530:K63-linked polyubiquitin binding;GO:0046872:metal ion binding;GO:0031593:polyubiquitin binding;GO:0008022:protein C-terminus binding;GO:0030674:protein binding, bridging;GO:0031267:small GTPase binding;	K12581;K06115	-	gnl|CDD|228111	KOG0161, KOG0161, KOG0161, Myosin class II heavy chain [Cytoskeleton].
ENSG00000170379	11.66	3.54349	1.61476	3.33e-05	0.00679059	7	143620952	143730410	+	TCAF2	TRPM8 channel associated factor 2 [Source:HGNC Symbol%3BAcc:HGNC:26878]	GO:0010360:negative regulation of anion channel activity;GO:0030335:positive regulation of cell migration;GO:0090314:positive regulation of protein targeting to membrane;GO:0010359:regulation of anion channel activity;	GO:0030054:cell junction;GO:0005886:plasma membrane;	GO:0044325:ion channel binding;	K09228	;ko05168 Herpes simplex virus 1 infection;	-	-
ENSG00000175040	9.62545	3.26685	2.13965	3.49e-05	0.00709338	3	143119771	143124014	+	CHST2	carbohydrate sulfotransferase 2 [Source:HGNC Symbol%3BAcc:HGNC:1970]	GO:0005975:carbohydrate metabolic process;GO:0006954:inflammatory response;GO:0018146:keratan sulfate biosynthetic process;GO:0007275:multicellular organismal development;GO:0006044:N-acetylglucosamine metabolic process;GO:0006790:sulfur compound metabolic process;	GO:0005829:cytosol;GO:0005794:Golgi apparatus;GO:0000139:Golgi membrane;GO:0016021:integral component of membrane;GO:0031228:intrinsic component of Golgi membrane;GO:0005654:nucleoplasm;GO:0005802:trans-Golgi network;	GO:0001517:N-acetylglucosamine 6-O-sulfotransferase activity;GO:0008146:sulfotransferase activity;	K04745	;ko00533 Glycosaminoglycan biosynthesis - keratan sulfate;	-	-
ENSG00000179604	8.31255	3.05529	3.53019	3.51e-05	0.00712138	17	73283624	73312005	-	CDC42EP4	CDC42 effector protein 4 [Source:HGNC Symbol%3BAcc:HGNC:17147]	GO:0071346:cellular response to interferon-gamma;GO:0030838:positive regulation of actin filament polymerization;GO:0031274:positive regulation of pseudopodium assembly;GO:0008360:regulation of cell shape;GO:0007266:Rho protein signal transduction;	GO:0015629:actin cytoskeleton;GO:0005912:adherens junction;GO:0005737:cytoplasm;GO:0005856:cytoskeleton;GO:0005829:cytosol;GO:0012505:endomembrane system;GO:0015630:microtubule cytoskeleton;GO:0045335:phagocytic vesicle;GO:0005886:plasma membrane;	GO:0003723:RNA binding;GO:0031267:small GTPase binding;	-	-	-	-
ENSG00000187116	224.103	7.80802	-0.205779	3.57e-05	0.00718329	19	54307070	54313166	-	LILRA5	leukocyte immunoglobulin like receptor A5 [Source:HGNC Symbol%3BAcc:HGNC:16309]	GO:0045087:innate immune response;GO:0032695:negative regulation of interleukin-12 production;GO:0032696:negative regulation of interleukin-13 production;GO:0051928:positive regulation of calcium ion transport;GO:0050867:positive regulation of cell activation;GO:0050729:positive regulation of inflammatory response;GO:0032731:positive regulation of interleukin-1 beta production;GO:0032733:positive…	GO:0009986:cell surface;GO:0005576:extracellular region;GO:0005615:extracellular space;GO:0016021:integral component of membrane;GO:0005886:plasma membrane;	-	K06512	;ko04380 Osteoclast differentiation;ko04662 B cell receptor signaling pathway;	-	-
ENSG00000263155	224.103	7.80802	-0.205779	3.57e-05	0.00718329	15	57591904	57685364	+	MYZAP	myocardial zonula adherens protein [Source:HGNC Symbol%3BAcc:HGNC:43444]	GO:0035556:intracellular signal transduction;	GO:0030054:cell junction;GO:0005856:cytoskeleton;GO:0031234:extrinsic component of cytoplasmic side of plasma membrane;GO:0031674:I band;GO:0030018:Z disc;	-	-	-	gnl|CDD|232601	KOG4674, KOG4674, KOG4674, Uncharacterized conserved coiled-coil protein [Function unknown].
ENSG00000059378	7.5732	2.9209	6.06327	3.61e-05	0.00724353	7	140023749	140062951	-	PARP12	poly(ADP-ribose) polymerase family member 12 [Source:HGNC Symbol%3BAcc:HGNC:21919]	GO:0070213:protein auto-ADP-ribosylation;	GO:0005634:nucleus;	GO:0046872:metal ion binding;GO:0003950:NAD+ ADP-ribosyltransferase activity;GO:1990404:protein ADP-ribosylase activity;GO:0003723:RNA binding;	K15259	-	gnl|CDD|228985	KOG1039, KOG1039, KOG1039, Predicted E3 ubiquitin ligase [Posttranslational modification, protein turnover, chaperones].
ENSG00000066185	0.0809439	-3.62693	1.03756	3.64e-05	0.00727247	1	42430329	42456253	-	ZMYND12	zinc finger MYND-type containing 12 [Source:HGNC Symbol%3BAcc:HGNC:21192]	-	-	GO:0046872:metal ion binding;	-	-	gnl|CDD|229779	KOG1840, KOG1840, KOG1840, Kinesin light chain [Cytoskeleton].
ENSG00000144802	7.64744	2.93498	5.20974	3.69e-05	0.00733803	3	101827991	101861022	+	NFKBIZ	NFKB inhibitor zeta [Source:HGNC Symbol%3BAcc:HGNC:29805]	GO:0006954:inflammatory response;GO:0050729:positive regulation of inflammatory response;GO:2000321:positive regulation of T-helper 17 cell differentiation;GO:0010468:regulation of gene expression;GO:0050852:T cell receptor signaling pathway;	GO:0036464:cytoplasmic ribonucleoprotein granule;GO:0016607:nuclear speck;GO:0005634:nucleus;	-	K14242	;ko05202 Transcriptional misregulation in cancer;	gnl|CDD|232107	KOG4177, KOG4177, KOG4177, Ankyrin [Cell wall/membrane/envelope biogenesis].
ENSG00000166816	0.0759093	-3.71958	0.87273	3.69e-05	0.00733803	16	75111860	75116780	-	LDHD	lactate dehydrogenase D [Source:HGNC Symbol%3BAcc:HGNC:19708]	GO:1903457:lactate catabolic process;	GO:0005743:mitochondrial inner membrane;GO:0005739:mitochondrion;	GO:0004458:D-lactate dehydrogenase (cytochrome) activity;GO:0008720:D-lactate dehydrogenase activity;GO:0071949:FAD binding;GO:0050660:flavin adenine dinucleotide binding;	K00102	;ko00620 Pyruvate metabolism;ko01100 Metabolic pathways;	gnl|CDD|229173	KOG1231, KOG1231, KOG1231, Proteins containing the FAD binding domain [Energy production and conversion].
ENSG00000155792	0.112626	-3.15039	2.55088	3.74e-05	0.0074097	8	119873717	120050918	+	DEPTOR	DEP domain containing MTOR interacting protein [Source:HGNC Symbol%3BAcc:HGNC:22953]	GO:0035556:intracellular signal transduction;GO:0045792:negative regulation of cell size;GO:0006469:negative regulation of protein kinase activity;GO:0032007:negative regulation of TOR signaling;GO:1904262:negative regulation of TORC1 signaling;GO:1903940:negative regulation of TORC2 signaling;GO:2001236:regulation of extrinsic apoptotic signaling pathway;	-	-	-	-	gnl|CDD|231508	KOG3572, KOG3572, KOG3572, Uncharacterized conserved protein, contains DEP domain [Signal transduction mechanisms].
ENSG00000136603	7.37936	2.8835	7.08754	4.11e-05	0.00810953	3	170357678	170396835	+	SKIL	SKI like proto-oncogene [Source:HGNC Symbol%3BAcc:HGNC:10897]	GO:0001825:blastocyst formation;GO:0070306:lens fiber cell differentiation;GO:0002260:lymphocyte homeostasis;GO:0030514:negative regulation of BMP signaling pathway;GO:0045596:negative regulation of cell differentiation;GO:0000122:negative regulation of transcription from RNA polymerase II promoter;GO:0030512:negative regulation of transforming growth factor beta receptor signaling pathway;GO:005…	GO:0001669:acrosomal vesicle;GO:0005737:cytoplasm;GO:0005654:nucleoplasm;GO:0005634:nucleus;GO:0016605:PML body;GO:0032991:macromolecular complex;GO:0005667:transcription factor complex;	GO:0003682:chromatin binding;GO:0000981:sequence-specific DNA binding RNA polymerase II transcription factor activity;GO:0001227:RNA polymerase II transcription regulatory region sequence-specific DNA binding transcription factor activity involved in negative regulation of transcription;GO:0042802:identical protein binding;GO:0019904:protein domain specific binding;GO:0044877:macromolecular compl…	K18499	;ko04550 Signaling pathways regulating pluripotency of stem cells;	gnl|CDD|231846	KOG3915, KOG3915, KOG3915, Transcription regulator dachshund, contains SKI/SNO domain [Transcription].
ENSG00000073712	10.4588	3.38665	1.7812	4.15e-05	0.00816504	14	52857268	52952435	-	FERMT2	FERM domain containing kindlin 2 [Source:HGNC Symbol%3BAcc:HGNC:15767]	GO:0034334:adherens junction maintenance;GO:0007155:cell adhesion;GO:0007160:cell-matrix adhesion;GO:0048041:focal adhesion assembly;GO:0033622:integrin activation;GO:0007229:integrin-mediated signaling pathway;GO:0060173:limb development;GO:0060548:negative regulation of cell death;GO:0045599:negative regulation of fat cell differentiation;GO:0043116:negative regulation of vascular permeability;…	GO:0005912:adherens junction;GO:0005938:cell cortex;GO:0030054:cell junction;GO:0009986:cell surface;GO:0030055:cell-substrate junction;GO:0005737:cytoplasm;GO:0005829:cytosol;GO:0031234:extrinsic component of cytoplasmic side of plasma membrane;GO:0005925:focal adhesion;GO:0031674:I band;GO:0031258:lamellipodium membrane;GO:0005654:nucleoplasm;GO:0005634:nucleus;GO:0005886:plasma membrane;GO:000…	GO:0003779:actin binding;GO:0051015:actin filament binding;GO:0005178:integrin binding;GO:0005547:phosphatidylinositol-3,4,5-trisphosphate binding;GO:0019901:protein kinase binding;GO:0046332:SMAD binding;GO:0034713:type I transforming growth factor beta receptor binding;	K17083	-	gnl|CDD|231659	KOG3727, KOG3727, KOG3727, Mitogen inducible gene product (contains ERM and PH domains) [Cell cycle control, cell division, chromosome partitioning].
ENSG00000010810	0.134643	-2.89279	5.36365	4.43e-05	0.00869254	6	111660332	111873452	-	FYN	FYN proto-oncogene%2C Src family tyrosine kinase [Source:HGNC Symbol%3BAcc:HGNC:4037]	GO:0050798:activated T cell proliferation;GO:0002250:adaptive immune response;GO:0007411:axon guidance;GO:0006816:calcium ion transport;GO:0030154:cell differentiation;GO:0030900:forebrain development;GO:0045087:innate immune response;GO:0001764:neuron migration;GO:0018108:peptidyl-tyrosine phosphorylation;GO:0008360:regulation of cell shape;GO:0050852:T cell receptor signaling pathway;GO:0007169…	GO:0005829:cytosol;GO:0005815:microtubule organizing center;GO:0005886:plasma membrane;GO:0005884:actin filament;GO:0044297:cell body;GO:0030425:dendrite;GO:0031234:extrinsic component of cytoplasmic side of plasma membrane;GO:0045121:membrane raft;GO:0005768:endosome;GO:0097386:glial cell projection;GO:0005634:nucleus;GO:0014069:postsynaptic density;	GO:0005524:ATP binding;GO:0004715:non-membrane spanning protein tyrosine kinase activity;GO:0004714:transmembrane receptor protein tyrosine kinase activity;GO:0043014:alpha-tubulin binding;GO:0042609:CD4 receptor binding;GO:0042610:CD8 receptor binding;GO:0046872:metal ion binding;GO:0004672:protein kinase activity;GO:0004713:protein tyrosine kinase activity;GO:0005102:receptor binding;GO:0015631…	K05703	;ko04071 Sphingolipid signaling pathway;ko04072 Phospholipase D signaling pathway;ko04360 Axon guidance;ko04380 Osteoclast differentiation;ko04510 Focal adhesion;ko04520 Adherens junction;ko04611 Platelet activation;ko04650 Natural killer cell mediated cytotoxicity;ko04660 T cell receptor signaling pathway;ko04664 Fc epsilon RI signaling pathway;ko04725 Cholinergic synapse;ko05020 Prion disease;k…	gnl|CDD|228146	KOG0197, KOG0197, KOG0197, Tyrosine kinases [Signal transduction mechanisms].
ENSG00000231527	0.0906315	-3.46384	1.28708	4.53e-05	0.00878147	9	61854148	62096920	+	FAM27C	family with sequence similarity 27 member C [Source:HGNC Symbol%3BAcc:HGNC:23668]	-	-	-	-	-
ENSG00000172985	0.00460007	-7.76413	-0.351481	4.53e-05	0.00878147	2	109129205	109504634	+	SH3RF3	SH3 domain containing ring finger 3 [Source:HGNC Symbol%3BAcc:HGNC:24699]	GO:0006915:apoptotic process;GO:0046330:positive regulation of JNK cascade;GO:0051865:protein autoubiquitination;	-	GO:0046872:metal ion binding;GO:0061630:ubiquitin protein ligase activity;	K12171	-	gnl|CDD|232154	KOG4225, KOG4225, KOG4225, Sorbin and SH3 domain-containing protein [Signal transduction mechanisms].
ENSG00000265735	0.00460007	-7.76413	-0.351481	4.53e-05	0.00878147	9	9442060	9442380	+	RN7SL5P	RNA%2C 7SL%2C cytoplasmic 5%2C pseudogene [Source:HGNC Symbol%3BAcc:HGNC:10040]	-	-	-	-	-
ENSG00000183844	216.667	7.75933	-0.248015	4.53e-05	0.00878147	21	41304212	41357727	+	FAM3B	FAM3 metabolism regulating signaling molecule B [Source:HGNC Symbol%3BAcc:HGNC:1253]	GO:0006915:apoptotic process;GO:0042593:glucose homeostasis;GO:0030073:insulin secretion;	GO:0070062:extracellular exosome;GO:0005576:extracellular region;GO:0005615:extracellular space;	GO:0005125:cytokine activity;	K17985	;ko04137 Mitophagy - animal;ko04140 Autophagy - animal;ko05010 Alzheimer disease;ko05014 Amyotrophic lateral sclerosis;ko05016 Huntington disease;ko05017 Spinocerebellar ataxia;ko05022 Pathways of neurodegeneration - multiple diseases;	-	-
ENSG00000128512	9.10234	3.18624	2.16457	4.61e-05	0.00890629	7	111726110	112206407	-	DOCK4	dedicator of cytokinesis 4 [Source:HGNC Symbol%3BAcc:HGNC:19192]	GO:0060326:cell chemotaxis;GO:0007264:small GTPase mediated signal transduction;	GO:0005829:cytosol;GO:0005794:Golgi apparatus;GO:0016020:membrane;GO:0005730:nucleolus;GO:0005886:plasma membrane;GO:0032420:stereocilium;GO:0032421:stereocilium bundle;	GO:0005085:guanyl-nucleotide exchange factor activity;GO:0030165:PDZ domain binding;GO:0030971:receptor tyrosine kinase binding;GO:0017124:SH3 domain binding;GO:0031267:small GTPase binding;	K17697	;ko04015 Rap1 signaling pathway;	gnl|CDD|229937	KOG1998, KOG1998, KOG1998, Signaling protein DOCK180 [Signal transduction mechanisms].
ENSG00000113739	0.131275	-2.92934	4.13044	4.82e-05	0.00925964	5	173314723	173328447	-	STC2	stanniocalcin 2 [Source:HGNC Symbol%3BAcc:HGNC:11374]	GO:0006874:cellular calcium ion homeostasis;GO:0071456:cellular response to hypoxia;GO:0046697:decidualization;GO:0007566:embryo implantation;GO:0010629:negative regulation of gene expression;GO:0046885:regulation of hormone biosynthetic process;GO:0043434:response to peptide hormone;GO:0033280:response to vitamin D;	GO:0005783:endoplasmic reticulum;GO:0005788:endoplasmic reticulum lumen;GO:0005615:extracellular space;GO:0048471:perinuclear region of cytoplasm;	GO:0019899:enzyme binding;GO:0020037:heme binding;GO:0005179:hormone activity;GO:0042803:protein homodimerization activity;	-	-	-	-
ENSG00000159128	7.22408	2.85281	7.18615	4.82e-05	0.00925964	21	33403413	33479348	+	IFNGR2	interferon gamma receptor 2 [Source:HGNC Symbol%3BAcc:HGNC:5440]	GO:0007166:cell surface receptor signaling pathway;GO:0019221:cytokine-mediated signaling pathway;GO:0051607:defense response to virus;GO:0001774:microglial cell activation;GO:0009615:response to virus;	GO:0030659:cytoplasmic vesicle membrane;GO:0005783:endoplasmic reticulum;GO:0005789:endoplasmic reticulum membrane;GO:0000139:Golgi membrane;GO:0016021:integral component of membrane;GO:0005887:integral component of plasma membrane;GO:0005886:plasma membrane;	GO:0004896:cytokine receptor activity;GO:0004906:interferon-gamma receptor activity;	K05133	;ko04060 Cytokine-cytokine receptor interaction;ko04066 HIF-1 signaling pathway;ko04217 Necroptosis;ko04380 Osteoclast differentiation;ko04630 JAK-STAT signaling pathway;ko04650 Natural killer cell mediated cytotoxicity;ko04658 Th1 and Th2 cell differentiation;ko04659 Th17 cell differentiation;ko05140 Leishmaniasis;ko05142 Chagas disease;ko05145 Toxoplasmosis;ko05152 Tuberculosis;ko05164 Influenz…	-	-
ENSG00000142961	7.3425	2.87627	5.31228	4.88e-05	0.00934729	1	46607719	46616811	-	MOB3C	MOB kinase activator 3C [Source:HGNC Symbol%3BAcc:HGNC:29800]	-	-	GO:0046872:metal ion binding;	-	-	gnl|CDD|229842	KOG1903, KOG1903, KOG1903, Cell cycle-associated protein [Cell cycle control, cell division, chromosome partitioning].
ENSG00000185432	0.124395	-3.007	3.18766	4.92e-05	0.00938422	12	50923472	50932510	+	METTL7A	methyltransferase like 7A [Source:HGNC Symbol%3BAcc:HGNC:24550]	GO:0032259:methylation;	GO:0005783:endoplasmic reticulum;GO:0005576:extracellular region;GO:0005811:lipid particle;GO:0016020:membrane;	GO:0008168:methyltransferase activity;	K15696;K09228	-;ko05168 Herpes simplex virus 1 infection;	gnl|CDD|232229	KOG4300, KOG4300, KOG4300, Predicted methyltransferase [General function prediction only].
ENSG00000115415	7.14174	2.83627	9.53003	5.04e-05	0.00957912	2	190908460	191020960	-	STAT1	signal transducer and activator of transcription 1 [Source:HGNC Symbol%3BAcc:HGNC:11362]	GO:0008015:blood circulation;GO:0032869:cellular response to insulin stimulus;GO:0035458:cellular response to interferon-beta;GO:0071346:cellular response to interferon-gamma;	GO:0030424:axon;GO:0000785:chromatin;GO:0005737:cytoplasm;GO:0005829:cytosol;	GO:0045296:cadherin binding;GO:0031730:CCR5 chemokine receptor binding;GO:0003700:sequence-specific DNA binding transcription factor activity;GO:0000981:sequence-specific DNA binding RNA polymerase II transcription factor activity;	K11220	;ko04062 Chemokine signaling pathway;ko04217 Necroptosis;ko04380 Osteoclast differentiation;ko04620 Toll-like receptor signaling pathway;ko04621 NOD-like receptor signaling pathway;ko04625 C-type lectin receptor signaling pathway;ko04630 JAK-STAT signaling pathway;ko04658 Th1 and Th2 cell differentiation;ko04659 Th17 cell differentiation;ko04917 Prolactin signaling pathway;ko04919 Thyroid hormone…	gnl|CDD|231599	KOG3667, KOG3667, KOG3667, STAT protein [Transcription, Signal transduction mechanisms].
ENSG00000205413	7.14773	2.83748	8.15198	5.07e-05	0.00958628	7	93099513	93118023	-	SAMD9	sterile alpha motif domain containing 9 [Source:HGNC Symbol%3BAcc:HGNC:1348]	GO:0034058:endosomal vesicle fusion;	GO:0005737:cytoplasm;GO:0005829:cytosol;GO:0043231:intracellular membrane-bounded organelle;	-	-	-	-	-
ENSG00000171246	7.71914	2.94844	3.83712	5.08e-05	0.00958628	17	80466834	80477843	-	NPTX1	neuronal pentraxin 1 [Source:HGNC Symbol%3BAcc:HGNC:7952]	GO:0060385:axonogenesis involved in innervation;GO:0007417:central nervous system development;GO:0007268:synaptic transmission;	GO:0043005:neuron projection;GO:0005886:plasma membrane;GO:0030133:transport vesicle;	GO:0046872:metal ion binding;	-	-	-	-
ENSG00000106089	8.31756	3.05616	2.76437	5.09e-05	0.00958628	7	73699206	73719672	-	STX1A	syntaxin 1A [Source:HGNC Symbol%3BAcc:HGNC:11433]	GO:0048791:calcium ion-dependent exocytosis of neurotransmitter;GO:0006887:exocytosis;GO:0006886:intracellular protein transport;GO:0010977:negative regulation of neuron projection development;GO:1903422:negative regulation of synaptic vesicle recycling;GO:2000463:positive regulation of excitatory postsynaptic membrane potential;GO:0001956:positive regulation of neurotransmitter secretion;GO:1904…	GO:0030424:axon;GO:0005813:centrosome;GO:0005737:cytoplasm;GO:0012505:endomembrane system;GO:0016021:integral component of membrane;GO:0016020:membrane;GO:0031594:neuromuscular junction;GO:0005652:nuclear lamina;GO:0005654:nucleoplasm;GO:0005634:nucleus;GO:0005886:plasma membrane;GO:0098793:presynapse;GO:0048787:presynaptic active zone membrane;GO:0042734:presynaptic membrane;GO:0031201:SNARE com…	GO:0019904:protein domain specific binding;GO:0019901:protein kinase binding;GO:0005102:receptor binding;GO:0005484:SNAP receptor activity;GO:0000149:SNARE binding;GO:0043008:ATP-dependent protein binding;GO:0019855:calcium channel inhibitor activity;GO:0048306:calcium-dependent protein binding;GO:0019869:chloride channel inhibitor activity;GO:0042802:identical protein binding;GO:0019900:kinase b…	K04560	;ko04130 SNARE interactions in vesicular transport;ko04721 Synaptic vesicle cycle;ko04911 Insulin secretion;ko05016 Huntington disease;ko05022 Pathways of neurodegeneration - multiple diseases;ko05031 Amphetamine addiction;	gnl|CDD|228756	KOG0810, KOG0810, KOG0810, SNARE protein Syntaxin 1 and related proteins [Intracellular trafficking, secretion, and vesicular transport].
ENSG00000165178	7.42139	2.89169	4.72687	5.1e-05	0.00958628	7	75156639	75172044	-	NCF1C	neutrophil cytosolic factor 1C pseudogene [Source:HGNC Symbol%3BAcc:HGNC:32523]	GO:0045730:respiratory burst;GO:0006801:superoxide metabolic process;	GO:0005737:cytoplasm;	GO:0060090:binding, bridging;GO:0035091:phosphatidylinositol binding;GO:0016175:superoxide-generating NADPH oxidase activity;GO:0016176:superoxide-generating NADPH oxidase activator activity;	K08011	;ko04062 Chemokine signaling pathway;ko04145 Phagosome;ko04380 Osteoclast differentiation;ko04613 Neutrophil extracellular trap formation;ko04666 Fc gamma R-mediated phagocytosis;ko04670 Leukocyte transendothelial migration;ko05020 Prion disease;ko05140 Leishmaniasis;ko05418 Fluid shear stress and atherosclerosis;	gnl|CDD|232698	KOG4773, KOG4773, KOG4773, NADPH oxidase [Energy production and conversion].
ENSG00000135899	7.15973	2.8399	7.12303	5.23e-05	0.00978777	2	230165186	230225729	-	SP110	SP110 nuclear body protein [Source:HGNC Symbol%3BAcc:HGNC:5401]	GO:0006357:regulation of transcription from RNA polymerase II promoter;	GO:0005654:nucleoplasm;GO:0005634:nucleus;	GO:0003677:DNA binding;GO:0000981:sequence-specific DNA binding RNA polymerase II transcription factor activity;GO:0046872:metal ion binding;	K11447;K08898;K00384	-;ko00450 Selenocompound metabolism;	-	-
ENSG00000163568	13.1805	3.72033	0.84396	5.29e-05	0.00987318	1	159061599	159187843	-	AIM2	absent in melanoma 2 [Source:HGNC Symbol%3BAcc:HGNC:357]	GO:0002218:activation of innate immune response;GO:0006915:apoptotic process;GO:0035690:cellular response to drug;GO:0035458:cellular response to interferon-beta;GO:0006955:immune response;GO:0006954:inflammatory response;GO:0045087:innate immune response;GO:0032088:negative regulation of NF-kappaB transcription factor activity;GO:0044546:NLRP3 inflammasome complex assembly;GO:2001056:positive re…	GO:0097169:AIM2 inflammasome complex;GO:0005737:cytoplasm;GO:0005829:cytosol;GO:0005739:mitochondrion;GO:0005654:nucleoplasm;GO:0030896:checkpoint clamp complex;GO:0005694:chromosome;GO:0043231:intracellular membrane-bounded organelle;GO:0005634:nucleus;	GO:0003690:double-stranded DNA binding;GO:0042802:identical protein binding;GO:0008408:3'-5' exonuclease activity;GO:0003684:damaged DNA binding;GO:0008853:exodeoxyribonuclease III activity;	K12966;K02830	;ko04621 NOD-like receptor signaling pathway;ko04623 Cytosolic DNA-sensing pathway;;ko04218 Cellular senescence;	gnl|CDD|231132	KOG3194, KOG3194, KOG3194, Checkpoint 9-1-1 complex, RAD1 component [Energy production and conversion, Replication, recombination and repair].
ENSG00000178685	7.09984	2.82779	7.65208	5.38e-05	0.0100216	8	143977153	144012772	-	PARP10	poly(ADP-ribose) polymerase family member 10 [Source:HGNC Symbol%3BAcc:HGNC:25895]	GO:0034356:NAD biosynthesis via nicotinamide riboside salvage pathway;GO:0048147:negative regulation of fibroblast proliferation;GO:0010629:negative regulation of gene expression;GO:0032088:negative regulation of NF-kappaB transcription factor activity;GO:1900045:negative regulation of protein K63-linked ubiquitination;GO:0045071:negative regulation of viral genome replication;GO:0006471:protein …	GO:0005737:cytoplasm;GO:0005829:cytosol;GO:0005794:Golgi apparatus;GO:0005730:nucleolus;GO:0005634:nucleus;	GO:0070530:K63-linked polyubiquitin binding;GO:0003950:NAD+ ADP-ribosyltransferase activity;GO:1990404:protein ADP-ribosylase activity;GO:0003714:transcription corepressor activity;	K15261	-	-	-
ENSG00000185880	7.21802	2.8516	5.39833	5.49e-05	0.0101856	15	44728988	44767829	+	TRIM69	tripartite motif containing 69 [Source:HGNC Symbol%3BAcc:HGNC:17857]	GO:0006915:apoptotic process;GO:0016567:protein ubiquitination;GO:0045944:positive regulation of transcription from RNA polymerase II promoter;GO:0045893:positive regulation of transcription, DNA-templated;GO:0043161:proteasome-mediated ubiquitin-dependent protein catabolic process;GO:0051865:protein autoubiquitination;GO:0070979:protein K11-linked ubiquitination;GO:0070936:protein K48-linked ubi…	GO:0005737:cytoplasm;GO:0005829:cytosol;GO:0016607:nuclear speck;GO:0005634:nucleus;GO:1990752:microtubule end;GO:0016604:nuclear body;GO:0005654:nucleoplasm;GO:0016605:PML body;	GO:0042802:identical protein binding;GO:0046872:metal ion binding;GO:0061630:ubiquitin protein ligase activity;GO:0004842:ubiquitin-protein transferase activity;GO:0003677:DNA binding;GO:0030374:ligand-dependent nuclear receptor transcription coactivator activity;GO:0031491:nucleosome binding;GO:0032184:SUMO polymer binding;GO:0008270:zinc ion binding;	K12034;K17985	-;ko04137 Mitophagy - animal;ko04140 Autophagy - animal;ko05010 Alzheimer disease;ko05014 Amyotrophic lateral sclerosis;ko05016 Huntington disease;ko05017 Spinocerebellar ataxia;ko05022 Pathways of neurodegeneration - multiple diseases;	gnl|CDD|230116	KOG2177, KOG2177, KOG2177, Predicted E3 ubiquitin ligase [Posttranslational modification, protein turnover, chaperones].
ENSG00000110077	0.141295	-2.82322	7.61245	5.5e-05	0.0101856	11	60172015	60184666	-	MS4A6A	membrane spanning 4-domains A6A [Source:HGNC Symbol%3BAcc:HGNC:13375]	-	GO:0016021:integral component of membrane;GO:0005802:trans-Golgi network;	-	-	-	-	-
ENSG00000157445	0.118414	-3.07808	2.48683	5.55e-05	0.0102352	3	54122547	55074557	+	CACNA2D3	calcium voltage-gated channel auxiliary subunit alpha2delta 3 [Source:HGNC Symbol%3BAcc:HGNC:15460]	GO:0034765:regulation of ion transmembrane transport;	GO:0005891:voltage-gated calcium channel complex;	GO:0046872:metal ion binding;GO:0005245:voltage-gated calcium channel activity;	K04860	;ko04010 MAPK signaling pathway;ko04260 Cardiac muscle contraction;ko04261 Adrenergic signaling in cardiomyocytes;ko04921 Oxytocin signaling pathway;ko05410 Hypertrophic cardiomyopathy;ko05412 Arrhythmogenic right ventricular cardiomyopathy;ko05414 Dilated cardiomyopathy;	gnl|CDD|230292	KOG2353, KOG2353, KOG2353, L-type voltage-dependent Ca2+ channel, alpha2/delta subunit [Inorganic ion transport and metabolism, Signal transduction mechanisms].
ENSG00000108771	7.36917	2.8815	4.66487	5.56e-05	0.0102352	17	42101404	42112714	-	DHX58	DExH-box helicase 58 [Source:HGNC Symbol%3BAcc:HGNC:29517]	GO:0051607:defense response to virus;GO:0045087:innate immune response;GO:0045824:negative regulation of innate immune response;GO:0039534:negative regulation of MDA-5 signaling pathway;GO:0039536:negative regulation of RIG-I signaling pathway;GO:0032480:negative regulation of type I interferon production;GO:0032728:positive regulation of interferon-beta production;GO:1900245:positive regulation …	GO:0005737:cytoplasm;	GO:0005524:ATP binding;GO:0003677:DNA binding;GO:0003725:double-stranded RNA binding;GO:0003724:RNA helicase activity;GO:0003727:single-stranded RNA binding;GO:0008270:zinc ion binding;	K12649	;ko04622 RIG-I-like receptor signaling pathway;	gnl|CDD|228303	KOG0354, KOG0354, KOG0354, DEAD-box like helicase [General function prediction only].
ENSG00000136816	7.13184	2.83427	6.06883	5.7e-05	0.0104053	9	129803157	129811281	+	TOR1B	torsin family 1 member B [Source:HGNC Symbol%3BAcc:HGNC:11995]	GO:0051085:chaperone mediated protein folding requiring cofactor;GO:0007029:endoplasmic reticulum organization;GO:0071763:nuclear membrane organization;GO:0034504:protein localization to nucleus;GO:0006986:response to unfolded protein;	GO:0005783:endoplasmic reticulum;GO:0005788:endoplasmic reticulum lumen;GO:0070062:extracellular exosome;GO:0005635:nuclear envelope;GO:0031965:nuclear membrane;	GO:0005524:ATP binding;GO:0042802:identical protein binding;GO:0019894:kinesin binding;	K08857	-	gnl|CDD|230109	KOG2170, KOG2170, KOG2170, ATPase of the AAA+ superfamily [General function prediction only].
ENSG00000161011	7.02536	2.81257	8.41843	5.77e-05	0.0104053	5	179806398	179838078	+	SQSTM1	sequestosome 1 [Source:HGNC Symbol%3BAcc:HGNC:11280]	GO:0035973:aggrephagy;GO:0006915:apoptotic process;GO:0006914:autophagy;GO:0000422:mitochondrion degradation;GO:0030154:cell differentiation;GO:0016197:endosomal transport;GO:0007032:endosome organization;GO:0002376:immune system process;GO:0035556:intracellular signal transduction;GO:0016236:macroautophagy;GO:0000423:macromitophagy;GO:0031397:negative regulation of protein ubiquitination;GO:0000…	GO:0016235:aggresome;GO:0044753:amphisome;GO:0044754:autolysosome;GO:0005776:autophagosome;GO:0005737:cytoplasm;GO:0005829:cytosol;GO:0005783:endoplasmic reticulum;GO:0070062:extracellular exosome;GO:0016234:inclusion body;GO:0043231:intracellular membrane-bounded organelle;GO:0005770:late endosome;GO:0097413:Lewy body;GO:0005739:mitochondrion;GO:0005654:nucleoplasm;GO:0000932:cytoplasmic mRNA pr…	GO:0019899:enzyme binding;GO:0042802:identical protein binding;GO:0035255:ionotropic glutamate receptor binding;GO:0070530:K63-linked polyubiquitin binding;GO:0019901:protein kinase binding;GO:0005080:protein kinase C binding;GO:0004674:protein serine/threonine kinase activity;GO:0044877:macromolecular complex binding;GO:0030971:receptor tyrosine kinase binding;GO:0042169:SH2 domain binding;GO:00…	K14381;K00738;K17985;K09228	;ko04137 Mitophagy - animal;ko04140 Autophagy - animal;ko04217 Necroptosis;ko04218 Cellular senescence;ko04380 Osteoclast differentiation;ko05014 Amyotrophic lateral sclerosis;ko05022 Pathways of neurodegeneration - multiple diseases;ko05131 Shigellosis;ko05418 Fluid shear stress and atherosclerosis;;ko00510 N-Glycan biosynthesis;ko00513 Various types of N-glycan biosynthesis;ko01100 Metabolic pa…	gnl|CDD|232510	KOG4582, KOG4582, KOG4582, Uncharacterized conserved protein, contains ZZ-type Zn-finger [General function prediction only].
ENSG00000111834	18.7369	4.22781	0.400004	5.78e-05	0.0104053	6	116616479	116632985	+	RSPH4A	radial spoke head component 4A [Source:HGNC Symbol%3BAcc:HGNC:21558]	GO:0035082:axoneme assembly;GO:0003341:cilium movement;GO:0060294:cilium movement involved in cell motility;	GO:0005930:axoneme;GO:0031514:motile cilium;GO:0005730:nucleolus;GO:0005654:nucleoplasm;GO:0001534:radial spoke;	-	K19756	-	-	-
ENSG00000012124	209.23	7.70894	-0.291555	5.79e-05	0.0104053	19	35319261	35347361	+	CD22	CD22 molecule [Source:HGNC Symbol%3BAcc:HGNC:1643]	GO:0042113:B cell activation;GO:0007155:cell adhesion;GO:0050859:negative regulation of B cell receptor signaling pathway;GO:0050849:negative regulation of calcium-mediated signaling;GO:0002638:negative regulation of immunoglobulin production;GO:0030888:regulation of B cell proliferation;GO:0030100:regulation of endocytosis;GO:0050776:regulation of immune response;	GO:0009986:cell surface;GO:0005737:cytoplasm;GO:0005769:early endosome;GO:0009897:external side of plasma membrane;GO:0070062:extracellular exosome;GO:0016021:integral component of membrane;GO:0005887:integral component of plasma membrane;GO:0032809:neuronal cell body membrane;GO:0005886:plasma membrane;GO:0055037:recycling endosome;	GO:0030246:carbohydrate binding;GO:0042609:CD4 receptor binding;GO:0001791:IgM binding;GO:0019903:protein phosphatase binding;GO:0033691:sialic acid binding;GO:0005102:receptor binding;	K06467	;ko04514 Cell adhesion molecules;ko04640 Hematopoietic cell lineage;ko04662 B cell receptor signaling pathway;	gnl|CDD|231450	KOG3513, KOG3513, KOG3513, Neural cell adhesion molecule L1 [Signal transduction mechanisms].
ENSG00000129990	209.23	7.70894	-0.291555	5.79e-05	0.0104053	19	55171196	55180289	-	SYT5	synaptotagmin 5 [Source:HGNC Symbol%3BAcc:HGNC:11513]	GO:0048791:calcium ion-dependent exocytosis of neurotransmitter;GO:0017156:calcium ion-dependent exocytosis;GO:0071277:cellular response to calcium ion;GO:0007268:synaptic transmission;GO:0017158:regulation of calcium ion-dependent exocytosis;GO:0014059:regulation of dopamine secretion;GO:0048488:synaptic vesicle endocytosis;GO:0016192:vesicle-mediated transport;	GO:0030424:axon;GO:0031045:dense core granule;GO:0070382:exocytic vesicle;GO:0043025:neuronal cell body;GO:0048471:perinuclear region of cytoplasm;GO:0005886:plasma membrane;GO:0055038:recycling endosome membrane;GO:0030672:synaptic vesicle membrane;GO:0043005:neuron projection;	GO:0005509:calcium ion binding;GO:0005544:calcium-dependent phospholipid binding;GO:0030276:clathrin binding;GO:0005546:phosphatidylinositol-4,5-bisphosphate binding;GO:0001786:phosphatidylserine binding;GO:0046982:protein heterodimerization activity;GO:0000149:SNARE binding;GO:0019905:syntaxin binding;	K15290;K19752	-	gnl|CDD|228974	KOG1028, KOG1028, KOG1028, Ca2+-dependent phospholipid-binding protein Synaptotagmin, required for synaptic vesicle and secretory granule exocytosis [Signal transduction mechanisms, Intracellular trafficking, secretion, and vesicular transport].
ENSG00000259207	209.23	7.70894	-0.291555	5.79e-05	0.0104053	17	47253827	47313743	+	ITGB3	integrin subunit beta 3 [Source:HGNC Symbol%3BAcc:HGNC:6156]	GO:0032147:activation of protein kinase activity;GO:0060055:angiogenesis involved in wound healing;GO:0038027:apolipoprotein A-I-mediated signaling pathway;GO:0043277:apoptotic cell clearance;	GO:0035868:alphav-beta3 integrin-HMGB1 complex;GO:0035867:alphav-beta3 integrin-IGF-1-IGF1R complex;GO:0035866:alphav-beta3 integrin-PKCalpha complex;GO:0071062:alphav-beta3 integrin-vitronectin complex;	GO:0050839:cell adhesion molecule binding;GO:0015026:coreceptor activity;GO:0019899:enzyme binding;GO:0050840:extracellular matrix binding;	K06493	;ko04015 Rap1 signaling pathway;ko04145 Phagosome;ko04151 PI3K-Akt signaling pathway;ko04380 Osteoclast differentiation;ko04510 Focal adhesion;ko04512 ECM-receptor interaction;ko04611 Platelet activation;ko04613 Neutrophil extracellular trap formation;ko04640 Hematopoietic cell lineage;ko04810 Regulation of actin cytoskeleton;ko04919 Thyroid hormone signaling pathway;ko05163 Human cytomegalovirus…	gnl|CDD|229168	KOG1226, KOG1226, KOG1226, Integrin beta subunit (N-terminal portion of extracellular region) [Signal transduction mechanisms, Extracellular structures].
ENSG00000260303	209.23	7.70894	-0.291555	5.79e-05	0.0104053	4	146052604	146056762	-	-	novel transcript	-	-	-	-	-
ENSG00000285749	0.00479082	-7.70551	-0.403209	5.79e-05	0.0104053	3	51798803	51833389	+	-	novel protein	GO:0006310:DNA recombination;GO:0090305:nucleic acid phosphodiester bond hydrolysis;GO:0032199:reverse transcription involved in RNA-mediated transposition;GO:0032197:transposition, RNA-mediated;	-	GO:0005516:calmodulin binding;GO:0046872:metal ion binding;GO:0003964:RNA-directed DNA polymerase activity;GO:0009036:Type II site-specific deoxyribonuclease activity;	-	-	-	-
ENSG00000110031	7.07442	2.82261	5.93436	6.11e-05	0.0109298	11	58526871	58578220	-	LPXN	leupaxin [Source:HGNC Symbol%3BAcc:HGNC:14061]	GO:0007155:cell adhesion;GO:0043542:endothelial cell migration;GO:0050859:negative regulation of B cell receptor signaling pathway;GO:0007162:negative regulation of cell adhesion;GO:0065003:macromolecular complex assembly;GO:0033628:regulation of cell adhesion mediated by integrin;GO:0007165:signal transduction;GO:0034446:substrate adhesion-dependent cell spreading;GO:0007179:transforming growth …	GO:0042995:cell projection;GO:0005737:cytoplasm;GO:0005829:cytosol;GO:0005925:focal adhesion;GO:0016020:membrane;GO:0016607:nuclear speck;GO:0005634:nucleus;GO:0048471:perinuclear region of cytoplasm;GO:0005886:plasma membrane;GO:0002102:podosome;	GO:0046872:metal ion binding;GO:0003712:transcription cofactor activity;	K05760;K06115	-	gnl|CDD|229644	KOG1703, KOG1703, KOG1703, Adaptor protein Enigma and related PDZ-LIM proteins [Signal transduction mechanisms, Cytoskeleton].
ENSG00000238005	0.131736	-2.92428	3.56124	6.12e-05	0.0109298	1	234957342	234970062	-	LNCATV	lncRNA negative regulator of antiviral signaling [Source:HGNC Symbol%3BAcc:HGNC:54478]	-	-	-	-	-
ENSG00000247095	10.2866	3.36269	1.61615	6.17e-05	0.0109968	11	565657	568457	-	MIR210HG	MIR210 host gene [Source:HGNC Symbol%3BAcc:HGNC:39524]	-	-	-	-	-
ENSG00000105974	0.120164	-3.05692	2.27873	6.58e-05	0.011686	7	116524994	116561179	+	CAV1	caveolin 1 [Source:HGNC Symbol%3BAcc:HGNC:1527]	GO:0001525:angiogenesis;GO:0086098:angiotensin-activated signaling pathway involved in heart process;GO:0097190:apoptotic signaling pathway;GO:0071711:basement membrane organization;	GO:0002080:acrosomal membrane;GO:0016324:apical plasma membrane;GO:0016323:basolateral plasma membrane;GO:0005901:caveola;	GO:0051117:ATPase binding;GO:0015485:cholesterol binding;GO:0019899:enzyme binding;GO:0042802:identical protein binding;	K06278	;ko04144 Endocytosis;ko04510 Focal adhesion;ko05020 Prion disease;ko05100 Bacterial invasion of epithelial cells;ko05205 Proteoglycans in cancer;ko05416 Viral myocarditis;ko05418 Fluid shear stress and atherosclerosis;	-	-
ENSG00000182199	0.145291	-2.78298	7.7196	6.81e-05	0.0120688	12	57229573	57234935	+	SHMT2	serine hydroxymethyltransferase 2 [Source:HGNC Symbol%3BAcc:HGNC:10852]	GO:0046655:folic acid metabolic process;GO:0019264:glycine biosynthetic process from serine;GO:0006544:glycine metabolic process;GO:0006564:L-serine biosynthetic process;GO:0006565:L-serine catabolic process;GO:0006563:L-serine metabolic process;GO:0006730:one-carbon metabolic process;GO:0008284:positive regulation of cell proliferation;GO:0051289:protein homotetramerization;GO:0070536:protein K6…	GO:0070552:BRISC complex;GO:0005737:cytoplasm;GO:0005829:cytosol;GO:0070062:extracellular exosome;GO:0015630:microtubule cytoskeleton;GO:0005743:mitochondrial inner membrane;GO:0005758:mitochondrial intermembrane space;GO:0005759:mitochondrial matrix;GO:0042645:mitochondrial nucleoid;GO:0005739:mitochondrion;GO:0005634:nucleus;	GO:0003682:chromatin binding;GO:0050897:cobalt ion binding;GO:0004372:glycine hydroxymethyltransferase activity;GO:0008732:L-allo-threonine aldolase activity;GO:0048027:mRNA 5'-UTR binding;GO:0042803:protein homodimerization activity;GO:0030170:pyridoxal phosphate binding;GO:0070905:serine binding;GO:0000900:translation repressor activity, nucleic acid binding;GO:0008270:zinc ion binding;	K00600	;ko00260 Glycine, serine and threonine metabolism;ko00630 Glyoxylate and dicarboxylate metabolism;ko00670 One carbon pool by folate;ko01100 Metabolic pathways;ko01200 Carbon metabolism;ko01230 Biosynthesis of amino acids;ko01240 Biosynthesis of cofactors;ko01523 Antifolate resistance;	gnl|CDD|230406	KOG2467, KOG2467, KOG2467, Glycine/serine hydroxymethyltransferase [Amino acid transport and metabolism].
ENSG00000184678	7.27915	2.86377	3.97206	6.91e-05	0.0122093	1	149884459	149886682	-	H2BC21	H2B clustered histone 21 [Source:HGNC Symbol%3BAcc:HGNC:4760]	-	GO:0000786:nucleosome;GO:0005634:nucleus;	GO:0003677:DNA binding;GO:0046982:protein heterodimerization activity;	K11252	;ko04613 Neutrophil extracellular trap formation;ko05034 Alcoholism;ko05203 Viral carcinogenesis;ko05322 Systemic lupus erythematosus;	gnl|CDD|229683	KOG1744, KOG1744, KOG1744, Histone H2B [Chromatin structure and dynamics].
ENSG00000002746	0.123979	-3.01183	2.54221	7.3e-05	0.0128363	7	43112629	43566001	+	HECW1	HECT%2C C2 and WW domain containing E3 ubiquitin protein ligase 1 [Source:HGNC Symbol%3BAcc:HGNC:22195]	GO:0090090:negative regulation of canonical Wnt signaling pathway;GO:2000650:negative regulation of sodium ion transmembrane transporter activity;GO:0045732:positive regulation of protein catabolic process;GO:0043161:proteasome-mediated ubiquitin-dependent protein catabolic process;GO:0000209:protein polyubiquitination;GO:0016567:protein ubiquitination;GO:0048814:regulation of dendrite morphogene…	GO:0005737:cytoplasm;GO:0005829:cytosol;	GO:0061630:ubiquitin protein ligase activity;	K12167	-	gnl|CDD|228886	KOG0940, KOG0940, KOG0940, Ubiquitin protein ligase RSP5/NEDD4 [Posttranslational modification, protein turnover, chaperones].
ENSG00000125245	0.138677	-2.8502	3.87661	7.31e-05	0.0128363	13	99254732	99261744	-	GPR18	G protein-coupled receptor 18 [Source:HGNC Symbol%3BAcc:HGNC:4472]	GO:0002300:CD8-positive, alpha-beta intraepithelial T cell differentiation;GO:0002305:CD8-positive, gamma-delta intraepithelial T cell differentiation;GO:0007186:G-protein coupled receptor signaling pathway;GO:0002689:negative regulation of leukocyte chemotaxis;GO:0032720:negative regulation of tumor necrosis factor production;GO:0051482:positive regulation of cytosolic calcium ion concentration …	GO:0030659:cytoplasmic vesicle membrane;GO:0016021:integral component of membrane;GO:0005887:integral component of plasma membrane;GO:0005886:plasma membrane;	GO:0004930:G-protein coupled receptor activity;	K08410	-	gnl|CDD|232148	KOG4219, KOG4219, KOG4219, G protein-coupled receptor [Signal transduction mechanisms].
ENSG00000171724	0.14129	-2.82327	4.64892	7.38e-05	0.0129128	16	77788564	77980107	+	VAT1L	vesicle amine transport 1 like [Source:HGNC Symbol%3BAcc:HGNC:29315]	-	-	GO:0016491:oxidoreductase activity;GO:0008270:zinc ion binding;	-	-	gnl|CDD|229140	KOG1198, KOG1198, KOG1198, Zinc-binding oxidoreductase [Energy production and conversion, General function prediction only].
ENSG00000274184	0.00499808	-7.64441	-0.456811	7.45e-05	0.0130003	18	35268218	35270238	+	-	novel transcript%2C antisense to ZSCAN30	-	-	-	-	-
ENSG00000120457	0.0681623	-3.87488	0.711682	7.67e-05	0.0133558	11	128891356	128921163	+	KCNJ5	potassium inwardly rectifying channel subfamily J member 5 [Source:HGNC Symbol%3BAcc:HGNC:6266]	GO:0098914:membrane repolarization during atrial cardiac muscle cell action potential;GO:1990573:potassium ion import across plasma membrane;GO:0006813:potassium ion transport;GO:0086091:regulation of heart rate by cardiac conduction;GO:0034765:regulation of ion transmembrane transport;	GO:0009897:external side of plasma membrane;GO:0005886:plasma membrane;GO:0030315:T-tubule;GO:0008076:voltage-gated potassium channel complex;	GO:0015467:G-protein activated inward rectifier potassium channel activity;GO:0086089:voltage-gated potassium channel activity involved in atrial cardiac muscle cell action potential repolarization;GO:1902282:voltage-gated potassium channel activity involved in ventricular cardiac muscle cell action potential repolarization;	K04999	;ko04713 Circadian entrainment;ko04723 Retrograde endocannabinoid signaling;ko04726 Serotonergic synapse;ko04728 Dopaminergic synapse;ko04915 Estrogen signaling pathway;ko04921 Oxytocin signaling pathway;ko04925 Aldosterone synthesis and secretion;ko04929 GnRH secretion;ko05032 Morphine addiction;	gnl|CDD|231759	KOG3827, KOG3827, KOG3827, Inward rectifier K+ channel [Inorganic ion transport and metabolism].
ENSG00000229140	0.142415	-2.81183	4.2952	7.94e-05	0.0137876	8	128634199	129683770	-	CCDC26	CCDC26 long non-coding RNA [Source:HGNC Symbol%3BAcc:HGNC:28416]	-	-	-	-	-
ENSG00000056558	7.17856	2.84369	3.66871	8.4e-05	0.0145115	9	120902393	120929173	-	TRAF1	TNF receptor associated factor 1 [Source:HGNC Symbol%3BAcc:HGNC:12031]	GO:0006915:apoptotic process;GO:0046330:positive regulation of JNK cascade;GO:0051092:positive regulation of NF-kappaB transcription factor activity;GO:0070534:protein K63-linked ubiquitination;GO:0065003:macromolecular complex assembly;GO:2001236:regulation of extrinsic apoptotic signaling pathway;GO:0043122:regulation of I-kappaB kinase/NF-kappaB signaling;GO:0033209:tumor necrosis factor-media…	GO:0005737:cytoplasm;GO:0009898:cytoplasmic side of plasma membrane;GO:0005829:cytosol;	GO:0042802:identical protein binding;GO:0031996:thioesterase binding;GO:0005164:tumor necrosis factor receptor binding;GO:0031625:ubiquitin protein ligase binding;GO:0004842:ubiquitin-protein transferase activity;GO:0008270:zinc ion binding;	K03172	;ko04064 NF-kappa B signaling pathway;ko04210 Apoptosis;ko04668 TNF signaling pathway;ko05200 Pathways in cancer;ko05202 Transcriptional misregulation in cancer;ko05203 Viral carcinogenesis;ko05222 Small cell lung cancer;	gnl|CDD|228246	KOG0297, KOG0297, KOG0297, TNF receptor-associated factor [Signal transduction mechanisms].
ENSG00000258476	0.0313261	-4.99649	-0.0355478	8.44e-05	0.0145115	15	93835490	93878822	+	LINC02207	long intergenic non-protein coding RNA 2207 [Source:HGNC Symbol%3BAcc:HGNC:53073]	-	-	-	-	-
ENSG00000180611	27.0609	4.75814	0.0268534	8.44e-05	0.0145115	3	192796815	192917856	-	MB21D2	Mab-21 domain containing 2 [Source:HGNC Symbol%3BAcc:HGNC:30438]	-	-	GO:0045296:cadherin binding;GO:0044877:macromolecular complex binding;	-	-	gnl|CDD|231894	KOG3963, KOG3963, KOG3963, Mab-21-like cell fate specification proteins [Signal transduction mechanisms].
ENSG00000112195	0.101773	-3.29657	1.30195	8.52e-05	0.0145115	6	41189749	41201149	-	TREML2	triggering receptor expressed on myeloid cells like 2 [Source:HGNC Symbol%3BAcc:HGNC:21092]	GO:0042110:T cell activation;	GO:0009986:cell surface;GO:0016021:integral component of membrane;GO:0005886:plasma membrane;	GO:0038023:signaling receptor activity;	K14364	-	-	-
ENSG00000279359	0.0596938	-4.06627	0.502423	8.52e-05	0.0145115	10	80249710	80254121	+	-	TEC	-	-	-	-	-
ENSG00000079385	14.1018	3.8178	0.556468	8.52e-05	0.0145115	19	42507304	42561234	-	CEACAM1	CEA cell adhesion molecule 1 [Source:HGNC Symbol%3BAcc:HGNC:1814]	GO:0001525:angiogenesis;GO:0015721:bile acid and bile salt transport;GO:0001568:blood vessel development;GO:0007155:cell adhesion;GO:0016477:cell migration;GO:0098742:cell-cell adhesion via plasma-membrane adhesion molecules;GO:0032869:cellular response to insulin stimulus;GO:0035726:common myeloid progenitor cell proliferation;GO:0038158:granulocyte colony-stimulating factor signaling pathway;GO…	GO:0005912:adherens junction;GO:0016324:apical plasma membrane;GO:0009925:basal plasma membrane;GO:0030054:cell junction;GO:0009986:cell surface;GO:0005911:cell-cell junction;GO:0070062:extracellular exosome;GO:0016021:integral component of membrane;GO:0005887:integral component of plasma membrane;GO:0016328:lateral plasma membrane;GO:0016020:membrane;GO:0031528:microvillus membrane;GO:0005886:pl…	GO:0003779:actin binding;GO:0015125:bile acid transmembrane transporter activity;GO:0005516:calmodulin binding;GO:0031005:filamin binding;GO:0042802:identical protein binding;GO:0019900:kinase binding;GO:0046983:protein dimerization activity;GO:0042803:protein homodimerization activity;GO:0019903:protein phosphatase binding;	K06499	-	gnl|CDD|232150	KOG4221, KOG4221, KOG4221, Receptor mediating netrin-dependent axon guidance [Signal transduction mechanisms].
ENSG00000173727	14.1018	3.8178	0.556468	8.52e-05	0.0145115	11	65455257	65466720	+	-	Finkel-Biskis-Reilly murine sarcoma virus (FBR-MuSV) ubiquitously expressed (FAU) pseudogene	-	GO:0005654:nucleoplasm;GO:0005634:nucleus;	GO:0003677:DNA binding;GO:0000981:sequence-specific DNA binding RNA polymerase II transcription factor activity;	K09228;K16467;K02983	-;ko03010 Ribosome;ko05171 Coronavirus disease - COVID-19;	gnl|CDD|227953	KOG0001, KOG0001, KOG0001, Ubiquitin and ubiquitin-like proteins [Posttranslational modification, protein turnover, chaperones, General function prediction only].
ENSG00000137628	6.71559	2.74751	6.80586	8.55e-05	0.0145236	4	168216291	168318883	-	DDX60	DExD/H-box helicase 60 [Source:HGNC Symbol%3BAcc:HGNC:25942]	GO:0051607:defense response to virus;GO:0045087:innate immune response;GO:1900245:positive regulation of MDA-5 signaling pathway;GO:1900246:positive regulation of RIG-I signaling pathway;GO:0009615:response to virus;	GO:0005737:cytoplasm;GO:0005829:cytosol;GO:0045111:intermediate filament cytoskeleton;	GO:0005524:ATP binding;GO:0003690:double-stranded DNA binding;GO:0003725:double-stranded RNA binding;GO:0003724:RNA helicase activity;GO:0003727:single-stranded RNA binding;	K12581;K04264;K10397;K17985;K09228	-;ko04137 Mitophagy - animal;ko04140 Autophagy - animal;ko05010 Alzheimer disease;ko05014 Amyotrophic lateral sclerosis;ko05016 Huntington disease;ko05017 Spinocerebellar ataxia;ko05022 Pathways of neurodegeneration - multiple diseases;;ko05168 Herpes simplex virus 1 infection;	gnl|CDD|228895	KOG0949, KOG0949, KOG0949, Predicted helicase, DEAD-box superfamily [General function prediction only].
ENSG00000116183	0.0863046	-3.53442	0.709508	8.71e-05	0.0147505	1	176463171	176845601	+	PAPPA2	pappalysin 2 [Source:HGNC Symbol%3BAcc:HGNC:14615]	GO:0060349:bone morphogenesis;GO:0044267:cellular protein metabolic process;GO:0006508:proteolysis;GO:0001558:regulation of cell growth;GO:0009651:response to salt stress;	GO:0016324:apical plasma membrane;GO:0005829:cytosol;GO:0070062:extracellular exosome;GO:0005576:extracellular region;	GO:0004222:metalloendopeptidase activity;GO:0008237:metallopeptidase activity;GO:0008270:zinc ion binding;	K08647	-	-	-
ENSG00000165300	0.127317	-2.9735	2.56223	8.75e-05	0.0147833	13	87671371	87696272	+	SLITRK5	SLIT and NTRK like family member 5 [Source:HGNC Symbol%3BAcc:HGNC:20295]	GO:0007409:axonogenesis;	GO:0016021:integral component of membrane;GO:0005886:plasma membrane;GO:0043235:receptor complex;	-	K02927	;ko03010 Ribosome;ko04120 Ubiquitin mediated proteolysis;ko04137 Mitophagy - animal;ko05012 Parkinson disease;ko05022 Pathways of neurodegeneration - multiple diseases;ko05131 Shigellosis;ko05167 Kaposi sarcoma-associated herpesvirus infection;ko05171 Coronavirus disease - COVID-19;	gnl|CDD|232124	KOG4194, KOG4194, KOG4194, Membrane glycoprotein LIG-1 [Signal transduction mechanisms].
ENSG00000257135	0.104764	-3.25479	1.41116	9.13e-05	0.0153713	2	10448654	10457693	+	ODC1-DT	ODC1 divergent transcript [Source:HGNC Symbol%3BAcc:HGNC:54070]	-	-	-	-	-
ENSG00000125968	7.93068	2.98745	2.52509	9.22e-05	0.0154876	20	31605283	31606515	+	ID1	inhibitor of DNA binding 1%2C HLH protein [Source:HGNC Symbol%3BAcc:HGNC:5360]	GO:0001525:angiogenesis;GO:0043534:blood vessel endothelial cell migration;GO:0048514:blood vessel morphogenesis;GO:0007420:brain development;GO:0030154:cell differentiation;GO:0036164:cell-abiotic substrate adhesion;GO:1903351:cellular response to dopamine;GO:0071364:cellular response to epidermal growth factor stimulus;GO:1990090:cellular response to nerve growth factor stimulus;GO:1901653:cell…	GO:0005813:centrosome;GO:0005794:Golgi apparatus;GO:0005654:nucleoplasm;GO:0005634:nucleus;	GO:0042802:identical protein binding;GO:0070628:proteasome binding;GO:0008022:protein C-terminus binding;GO:0046983:protein dimerization activity;GO:0047485:protein N-terminus binding;	K04680	;ko04015 Rap1 signaling pathway;ko04350 TGF-beta signaling pathway;ko04390 Hippo signaling pathway;ko04550 Signaling pathways regulating pluripotency of stem cells;	-	-
ENSG00000188313	6.61258	2.72521	7.93931	9.25e-05	0.0154955	3	146515180	146544856	-	PLSCR1	phospholipid scramblase 1 [Source:HGNC Symbol%3BAcc:HGNC:9092]	GO:0006953:acute-phase response;GO:0006915:apoptotic process;GO:0051607:defense response to virus;GO:0050765:negative regulation of phagocytosis;GO:0045071:negative regulation of viral genome replication;GO:0006659:phosphatidylserine biosynthetic process;GO:0070782:phosphatidylserine exposure on apoptotic cell surface;GO:0017121:phospholipid scrambling;GO:0030168:platelet activation;GO:2000373:po…	GO:0005737:cytoplasm;GO:0005829:cytosol;GO:0070062:extracellular exosome;GO:0005794:Golgi apparatus;GO:0005887:integral component of plasma membrane;GO:0016020:membrane;GO:0045121:membrane raft;GO:0005730:nucleolus;GO:0005654:nucleoplasm;GO:0005634:nucleus;GO:0048471:perinuclear region of cytoplasm;GO:0005886:plasma membrane;	GO:0005509:calcium ion binding;GO:0042609:CD4 receptor binding;GO:0003677:DNA binding;GO:0001228:RNA polymerase II transcription regulatory region sequence-specific DNA binding transcription factor activity involved in positive regulation of transcription;GO:0019899:enzyme binding;GO:0005154:epidermal growth factor receptor binding;GO:0032791:lead ion binding;GO:0000287:magnesium ion binding;GO:0…	-	-	gnl|CDD|228568	KOG0621, KOG0621, KOG0621, Phospholipid scramblase [Cell wall/membrane/envelope biogenesis].
ENSG00000073734	0.0494112	-4.33902	0.22409	9.5e-05	0.0158719	2	168915498	169031324	-	ABCB11	ATP binding cassette subfamily B member 11 [Source:HGNC Symbol%3BAcc:HGNC:42]	GO:0015721:bile acid and bile salt transport;GO:0006699:bile acid biosynthetic process;GO:0008206:bile acid metabolic process;GO:0015722:canalicular bile acid transport;GO:0042632:cholesterol homeostasis;GO:0046618:drug export;GO:0017144:drug metabolic process;GO:0006855:drug transmembrane transport;GO:0006631:fatty acid metabolic process;GO:0055088:lipid homeostasis;GO:0055091:phospholipid homeo…	GO:0016324:apical plasma membrane;GO:0009986:cell surface;GO:0005768:endosome;GO:0070062:extracellular exosome;GO:0016021:integral component of membrane;GO:0046581:intercellular canaliculus;GO:0046691:intracellular canaliculus;GO:0005886:plasma membrane;GO:0055037:recycling endosome;GO:0055038:recycling endosome membrane;	GO:0015432:bile acid-exporting ATPase activity;GO:0008559:xenobiotic-transporting ATPase activity;GO:0005524:ATP binding;GO:0042626:ATPase activity, coupled to transmembrane movement of substances;GO:0015125:bile acid transmembrane transporter activity;GO:0015126:canalicular bile acid transmembrane transporter activity;	K05664	;ko01522 Endocrine resistance;ko02010 ABC transporters;ko04976 Bile secretion;ko04979 Cholesterol metabolism;	gnl|CDD|228006	KOG0055, KOG0055, KOG0055, Multidrug/pheromone exporter, ABC superfamily [Secondary metabolites biosynthesis, transport and catabolism].
ENSG00000115008	194.356	7.60256	-0.382883	9.64e-05	0.0160099	2	112773925	112784493	-	IL1A	interleukin 1 alpha [Source:HGNC Symbol%3BAcc:HGNC:5991]	GO:0006915:apoptotic process;GO:0034605:cellular response to heat;GO:0071222:cellular response to lipopolysaccharide;GO:0006883:cellular sodium ion homeostasis;GO:0002248:connective tissue replacement involved in inflammatory response wound healing;GO:0019221:cytokine-mediated signaling pathway;GO:0035234:ectopic germ cell programmed cell death;GO:0097192:extrinsic apoptotic signaling pathway in …	GO:0005829:cytosol;GO:0005576:extracellular region;GO:0005615:extracellular space;	GO:0005507:copper ion binding;GO:0005125:cytokine activity;GO:0005149:interleukin-1 receptor binding;	K04383	;ko04010 MAPK signaling pathway;ko04060 Cytokine-cytokine receptor interaction;ko04217 Necroptosis;ko04218 Cellular senescence;ko04380 Osteoclast differentiation;ko04640 Hematopoietic cell lineage;ko04932 Non-alcoholic fatty liver disease;ko04933 AGE-RAGE signaling pathway in diabetic complications;ko04940 Type I diabetes mellitus;ko05010 Alzheimer disease;ko05020 Prion disease;ko05022 Pathways o…	-	-
ENSG00000164484	194.356	7.60256	-0.382883	9.64e-05	0.0160099	6	130366017	130443067	+	TMEM200A	transmembrane protein 200A [Source:HGNC Symbol%3BAcc:HGNC:21075]	-	GO:0016021:integral component of membrane;	-	-	-	gnl|CDD|232748	KOG4823, KOG4823, KOG4823, Uncharacterized conserved protein [Function unknown].
ENSG00000164171	0.0922814	-3.43782	0.870703	9.81e-05	0.0162602	5	52989340	53094779	+	ITGA2	integrin subunit alpha 2 [Source:HGNC Symbol%3BAcc:HGNC:6137]	GO:0009887:organ morphogenesis;GO:0007596:blood coagulation;GO:0007155:cell adhesion;GO:0033627:cell adhesion mediated by integrin;GO:0008283:cell proliferation;GO:0007160:cell-matrix adhesion;GO:0031589:cell-substrate adhesion;GO:0071392:cellular response to estradiol stimulus;GO:0071260:cellular response to mechanical stimulus;GO:0038065:collagen-activated signaling pathway;GO:0050966:detection…	GO:0043679:axon terminus;GO:0045178:basal part of cell;GO:0009986:cell surface;GO:0009897:external side of plasma membrane;GO:0005925:focal adhesion;GO:0034666:integrin alpha2-beta1 complex;GO:0008305:integrin complex;GO:0005634:nucleus;GO:0048471:perinuclear region of cytoplasm;GO:0005886:plasma membrane;	GO:0001540:beta-amyloid binding;GO:0005518:collagen binding;GO:0098639:collagen binding involved in cell-matrix adhesion;GO:0038064:collagen receptor activity;GO:0043395:heparan sulfate proteoglycan binding;GO:0005178:integrin binding;GO:0043236:laminin binding;GO:0046872:metal ion binding;GO:0044877:macromolecular complex binding;GO:0001618:virus receptor activity;	K06481	;ko04145 Phagosome;ko04151 PI3K-Akt signaling pathway;ko04510 Focal adhesion;ko04512 ECM-receptor interaction;ko04611 Platelet activation;ko04640 Hematopoietic cell lineage;ko04810 Regulation of actin cytoskeleton;ko05165 Human papillomavirus infection;ko05200 Pathways in cancer;ko05205 Proteoglycans in cancer;ko05222 Small cell lung cancer;ko05410 Hypertrophic cardiomyopathy;ko05412 Arrhythmogen…	gnl|CDD|231571	KOG3637, KOG3637, KOG3637, Vitronectin receptor, alpha subunit [Extracellular structures].
ENSG00000253522	8.21153	3.03765	2.28844	9.85e-05	0.0162787	5	160438594	160487426	+	MIR3142HG	MIR3142 host gene [Source:HGNC Symbol%3BAcc:HGNC:51944]	-	-	-	-	-
ENSG00000235381	0.0880268	-3.50591	0.684638	9.91e-05	0.016329	6	155253139	155256724	-	-	novel transcript	-	-	-	-	-
ENSG00000142227	6.57319	2.71659	6.74182	0.000101004	0.0165751	19	48321509	48330553	+	EMP3	epithelial membrane protein 3 [Source:HGNC Symbol%3BAcc:HGNC:3335]	GO:0032060:bleb assembly;GO:0008219:cell death;	GO:0016021:integral component of membrane;GO:0005886:plasma membrane;	-	-	-	-	-
ENSG00000115594	8.09659	3.01731	2.34614	0.000101104	0.0165751	2	102064544	102179874	+	IL1R1	interleukin 1 receptor type 1 [Source:HGNC Symbol%3BAcc:HGNC:5993]	GO:0007166:cell surface receptor signaling pathway;GO:0006955:immune response;GO:0006954:inflammatory response;GO:0070498:interleukin-1-mediated signaling pathway;GO:0032729:positive regulation of interferon-gamma production;GO:2000661:positive regulation of interleukin-1-mediated signaling pathway;GO:2000391:positive regulation of neutrophil extravasation;GO:2000556:positive regulation of T-help…	GO:0009897:external side of plasma membrane;GO:0005576:extracellular region;GO:0005887:integral component of plasma membrane;GO:0016020:membrane;GO:0005886:plasma membrane;	GO:0019966:interleukin-1 binding;GO:0004908:interleukin-1 receptor activity;GO:0004909:interleukin-1, Type I, activating receptor activity;GO:0050135:NAD(P)+ nucleosidase activity;GO:0005161:platelet-derived growth factor receptor binding;GO:0002020:protease binding;GO:0004888:transmembrane signaling receptor activity;	K04386	;ko04010 MAPK signaling pathway;ko04060 Cytokine-cytokine receptor interaction;ko04064 NF-kappa B signaling pathway;ko04380 Osteoclast differentiation;ko04640 Hematopoietic cell lineage;ko04659 Th17 cell differentiation;ko04750 Inflammatory mediator regulation of TRP channels;ko05130 Pathogenic Escherichia coli infection;ko05131 Shigellosis;ko05146 Amoebiasis;ko05163 Human cytomegalovirus infecti…	gnl|CDD|231450	KOG3513, KOG3513, KOG3513, Neural cell adhesion molecule L1 [Signal transduction mechanisms].
ENSG00000082397	7.18927	2.84585	3.37961	0.00010466	0.0171128	18	5392381	5630700	-	EPB41L3	erythrocyte membrane protein band 4.1 like 3 [Source:HGNC Symbol%3BAcc:HGNC:3380]	GO:0031032:actomyosin structure organization;GO:0006915:apoptotic process;GO:0030866:cortical actin cytoskeleton organization;GO:0030865:cortical cytoskeleton organization;GO:0043217:myelin maintenance;GO:0048812:neuron projection morphogenesis;GO:0030913:paranodal junction assembly;GO:0071205:protein localization to juxtaparanode region of axon;GO:0002175:protein localization to paranode region …	GO:0030054:cell junction;GO:0005911:cell-cell junction;GO:0005856:cytoskeleton;GO:0005829:cytosol;GO:0044224:juxtaparanode region of axon;GO:0033270:paranode region of axon;GO:0005886:plasma membrane;GO:0014069:postsynaptic density;	GO:0003779:actin binding;GO:0005200:structural constituent of cytoskeleton;	K06107	-	gnl|CDD|231464	KOG3527, KOG3527, KOG3527, Erythrocyte membrane protein 4.1 and related proteins of the ERM family [General function prediction only].
ENSG00000138035	6.49046	2.69832	7.91217	0.000106633	0.0173893	2	55634061	55693863	-	PNPT1	polyribonucleotide nucleotidyltransferase 1 [Source:HGNC Symbol%3BAcc:HGNC:23166]	GO:0035458:cellular response to interferon-beta;GO:0034599:cellular response to oxidative stress;GO:0097421:liver regeneration;GO:0000958:mitochondrial mRNA catabolic process;GO:0097222:mitochondrial mRNA polyadenylation;GO:0000965:mitochondrial RNA 3'-end processing;GO:0000964:mitochondrial RNA 5'-end processing;GO:0000957:mitochondrial RNA catabolic process;GO:0070584:mitochondrion morphogenesi…	GO:0005737:cytoplasm;GO:0005829:cytosol;GO:0005789:endoplasmic reticulum membrane;GO:0045025:mitochondrial degradosome;GO:0005758:mitochondrial intermembrane space;GO:0005759:mitochondrial matrix;GO:0005739:mitochondrion;GO:0005634:nucleus;GO:0042788:polysomal ribosome;	GO:0000175:3'-5'-exoribonuclease activity;GO:0035198:miRNA binding;GO:0034046:poly(G) binding;GO:0008266:poly(U) RNA binding;GO:0004654:polyribonucleotide nucleotidyltransferase activity;GO:0003723:RNA binding;	K00962	;ko03018 RNA degradation;	gnl|CDD|229013	KOG1067, KOG1067, KOG1067, Predicted RNA-binding polyribonucleotide nucleotidyltransferase [General function prediction only].
ENSG00000105835	6.48742	2.69764	7.55676	0.000107667	0.0175118	7	106248298	106285966	-	NAMPT	nicotinamide phosphoribosyltransferase [Source:HGNC Symbol%3BAcc:HGNC:30092]	GO:0007568:aging;GO:0007267:cell-cell signaling;GO:0071479:cellular response to ionizing radiation;GO:0032922:circadian regulation of gene expression;GO:0007565:female pregnancy;GO:0001774:microglial cell activation;GO:0034356:NAD biosynthesis via nicotinamide riboside salvage pathway;GO:0010507:negative regulation of autophagy;GO:2000773:negative regulation of cellular senescence;GO:0070997:neur…	GO:0030054:cell junction;GO:0005829:cytosol;GO:0070062:extracellular exosome;GO:0016607:nuclear speck;GO:0005886:plasma membrane;GO:0005737:cytoplasm;GO:0005615:extracellular space;GO:0005634:nucleus;	GO:0005125:cytokine activity;GO:0042802:identical protein binding;GO:0047280:nicotinamide phosphoribosyltransferase activity;GO:0004514:nicotinate-nucleotide diphosphorylase (carboxylating) activity;GO:0000166:nucleotide binding;	K03462	;ko00760 Nicotinate and nicotinamide metabolism;ko01100 Metabolic pathways;ko04621 NOD-like receptor signaling pathway;	-	-
ENSG00000224536	0.111967	-3.15885	1.58075	0.000109233	0.0176847	1	201507241	201534784	+	CSRP1-AS1	CSRP1 antisense RNA 1 [Source:HGNC Symbol%3BAcc:HGNC:55856]	-	-	-	-	-
ENSG00000250959	6.99927	2.8072	3.68881	0.000109302	0.0176847	10	73730562	73737790	+	GLUD1P3	glutamate dehydrogenase 1 pseudogene 3 [Source:HGNC Symbol%3BAcc:HGNC:4338]	GO:0006541:glutamine metabolic process;GO:0072350:tricarboxylic acid metabolic process;GO:0007507:heart development;GO:0071557:histone H3-K27 demethylation;GO:0010468:regulation of gene expression;	GO:0005783:endoplasmic reticulum;GO:0005739:mitochondrion;GO:0044666:MLL3/4 complex;	GO:0005524:ATP binding;GO:0004352:glutamate dehydrogenase (NAD+) activity;GO:0004354:glutamate dehydrogenase (NADP+) activity;GO:0004353:glutamate dehydrogenase [NAD(P)+] activity;GO:0005525:GTP binding;GO:0031490:chromatin DNA binding;GO:0051213:dioxygenase activity;GO:0071558:histone demethylase activity (H3-K27 specific);GO:0046872:metal ion binding;GO:0000978:RNA polymerase II core promoter p…	K00261;K17985	;ko00220 Arginine biosynthesis;ko00250 Alanine, aspartate and glutamate metabolism;ko00471 D-Glutamine and D-glutamate metabolism;ko00910 Nitrogen metabolism;ko01100 Metabolic pathways;ko01200 Carbon metabolism;ko04217 Necroptosis;ko04964 Proximal tubule bicarbonate reclamation;;ko04137 Mitophagy - animal;ko04140 Autophagy - animal;ko05010 Alzheimer disease;ko05014 Amyotrophic lateral sclerosis;k…	gnl|CDD|230189	KOG2250, KOG2250, KOG2250, Glutamate/leucine/phenylalanine/valine dehydrogenases [Amino acid transport and metabolism].
ENSG00000170915	0.15056	-2.73159	4.72974	0.000110053	0.0177597	6	52361421	52407777	+	PAQR8	progestin and adipoQ receptor family member 8 [Source:HGNC Symbol%3BAcc:HGNC:15708]	GO:0048477:oogenesis;GO:0048545:response to steroid hormone;	GO:0005794:Golgi apparatus;GO:0016021:integral component of membrane;GO:0005886:plasma membrane;	GO:0038023:signaling receptor activity;GO:0005496:steroid binding;GO:0003707:steroid hormone receptor activity;	K14993	-	gnl|CDD|228695	KOG0748, KOG0748, KOG0748, Predicted membrane proteins, contain hemolysin III domain [General function prediction only, Signal transduction mechanisms].
ENSG00000155265	10.4007	3.3786	1.28958	0.000111091	0.0178805	10	97849843	97871580	+	GOLGA7B	golgin A7 family member B [Source:HGNC Symbol%3BAcc:HGNC:31668]	GO:0018230:peptidyl-L-cysteine S-palmitoylation;GO:0006612:protein targeting to membrane;	GO:0000139:Golgi membrane;GO:0002178:palmitoyltransferase complex;	GO:0019899:enzyme binding;	-	-	gnl|CDD|232000	KOG4069, KOG4069, KOG4069, Uncharacterized conserved protein [Function unknown].
ENSG00000170873	6.96114	2.79932	3.54897	0.000111994	0.017979	8	124550784	124728473	-	MTSS1	MTSS I-BAR domain containing 1 [Source:HGNC Symbol%3BAcc:HGNC:20443]	GO:0030036:actin cytoskeleton organization;GO:0007155:cell adhesion;GO:0071498:cellular response to fluid shear stress;GO:2001013:epithelial cell proliferation involved in renal tubule morphogenesis;GO:0072102:glomerulus morphogenesis;GO:0030035:microspike assembly;GO:0050680:negative regulation of epithelial cell proliferation;GO:0072160:nephron tubule epithelial cell differentiation;GO:0007009:…	GO:0015629:actin cytoskeleton;GO:0005737:cytoplasm;GO:0030139:endocytic vesicle;GO:0001726:ruffle;GO:0030864:cortical actin cytoskeleton;GO:0030027:lamellipodium;GO:0005886:plasma membrane;GO:0032587:ruffle membrane;GO:0005912:adherens junction;	GO:0003785:actin monomer binding;GO:0042802:identical protein binding;GO:0005102:receptor binding;GO:0005096:GTPase activator activity;GO:0005546:phosphatidylinositol-4,5-bisphosphate binding;GO:0031267:small GTPase binding;GO:0003779:actin binding;GO:0051015:actin filament binding;	K08857	-	-	-
ENSG00000139572	7.69758	2.94441	2.48777	0.000112523	0.018005	12	54362445	54364487	-	GPR84	G protein-coupled receptor 84 [Source:HGNC Symbol%3BAcc:HGNC:4535]	GO:0007218:neuropeptide signaling pathway;	GO:0005887:integral component of plasma membrane;GO:0005886:plasma membrane;GO:0043235:receptor complex;GO:0035579:specific granule membrane;GO:0070821:tertiary granule membrane;	GO:0008528:G-protein coupled peptide receptor activity;GO:0001604:urotensin II receptor activity;	K08421	-	gnl|CDD|230026	KOG2087, KOG2087, KOG2087, Glycoprotein hormone receptor [Signal transduction mechanisms].
ENSG00000167378	6.5586	2.71339	5.58582	0.000112739	0.018005	19	43584367	43596134	-	IRGQ	immunity related GTPase Q [Source:HGNC Symbol%3BAcc:HGNC:24868]	-	-	GO:0005525:GTP binding;	K12581	;ko03018 RNA degradation;	-	-
ENSG00000235109	0.117026	-3.09509	1.8374	0.000113753	0.0181202	6	28324693	28356271	-	ZSCAN31	zinc finger and SCAN domain containing 31 [Source:HGNC Symbol%3BAcc:HGNC:14097]	GO:0006357:regulation of transcription from RNA polymerase II promoter;	GO:0005634:nucleus;GO:0005737:cytoplasm;GO:0031965:nuclear membrane;GO:0005654:nucleoplasm;	GO:0000981:sequence-specific DNA binding RNA polymerase II transcription factor activity;GO:0046872:metal ion binding;GO:0000978:RNA polymerase II core promoter proximal region sequence-specific DNA binding;GO:0003700:sequence-specific DNA binding transcription factor activity;	K09230	-	gnl|CDD|230401	KOG2462, KOG2462, KOG2462, C2H2-type Zn-finger protein [Transcription].
ENSG00000112096	6.42949	2.6847	8.08875	0.000114244	0.0181203	6	159669069	159762529	-	SOD2	superoxide dismutase 2 [Source:HGNC Symbol%3BAcc:HGNC:11180]	GO:0003069:vasodilation by acetylcholine involved in regulation of systemic arterial blood pressure;GO:0001315:age-dependent response to reactive oxygen species;GO:0071361:cellular response to ethanol;GO:0050665:hydrogen peroxide biosynthetic process;GO:0008285:negative regulation of cell proliferation;GO:1902631:negative regulation of membrane hyperpolarization;GO:0043524:negative regulation of …	GO:0070062:extracellular exosome;GO:0005759:mitochondrial matrix;GO:0042645:mitochondrial nucleoid;GO:0005739:mitochondrion;	GO:0003677:DNA binding;GO:0019899:enzyme binding;GO:0042802:identical protein binding;GO:0030145:manganese ion binding;GO:0019825:oxygen binding;GO:0004784:superoxide dismutase activity;GO:0046872:metal ion binding;GO:0003964:RNA-directed DNA polymerase activity;GO:0009036:Type II site-specific deoxyribonuclease activity;	K04564	;ko04013 MAPK signaling pathway - fly;ko04068 FoxO signaling pathway;ko04146 Peroxisome;ko04211 Longevity regulating pathway;ko04212 Longevity regulating pathway - worm;ko04213 Longevity regulating pathway - multiple species;ko05016 Huntington disease;	gnl|CDD|228822	KOG0876, KOG0876, KOG0876, Manganese superoxide dismutase [Inorganic ion transport and metabolism].
ENSG00000163293	13.5502	3.76024	0.506952	0.00011434	0.0181203	4	47914142	48040173	+	NIPAL1	NIPA like domain containing 1 [Source:HGNC Symbol%3BAcc:HGNC:27194]	GO:0015693:magnesium ion transport;	GO:0016021:integral component of membrane;GO:0016020:membrane;	GO:0015095:magnesium ion transmembrane transporter activity;	K02927;K15683	-	gnl|CDD|230861	KOG2922, KOG2922, KOG2922, Uncharacterized conserved protein [Function unknown].
ENSG00000002549	6.41445	2.68133	8.42931	0.000115818	0.0183075	4	17577198	17607972	+	LAP3	leucine aminopeptidase 3 [Source:HGNC Symbol%3BAcc:HGNC:18449]	GO:0006508:proteolysis;	GO:0005829:cytosol;GO:0030496:midbody;GO:0005654:nucleoplasm;GO:0005802:trans-Golgi network;GO:0070062:extracellular exosome;GO:0005925:focal adhesion;GO:0005634:nucleus;	GO:0004180:carboxypeptidase activity;GO:0030145:manganese ion binding;GO:0070006:metalloaminopeptidase activity;GO:0008233:peptidase activity;GO:0004177:aminopeptidase activity;GO:0008235:metalloexopeptidase activity;	K11142	;ko00330 Arginine and proline metabolism;ko00480 Glutathione metabolism;ko01100 Metabolic pathways;	gnl|CDD|230536	KOG2597, KOG2597, KOG2597, Predicted aminopeptidase of the M17 family [General function prediction only].
ENSG00000125384	8.22547	3.0401	1.94196	0.000117108	0.0184643	14	52314305	52328598	+	PTGER2	prostaglandin E receptor 2 [Source:HGNC Symbol%3BAcc:HGNC:9594]	GO:0007189:adenylate cyclase-activating G-protein coupled receptor signaling pathway;GO:0071380:cellular response to prostaglandin E stimulus;GO:0007186:G-protein coupled receptor signaling pathway;GO:0006954:inflammatory response;GO:0007204:positive regulation of cytosolic calcium ion concentration;	GO:0005887:integral component of plasma membrane;GO:0005886:plasma membrane;	GO:0004957:prostaglandin E receptor activity;	K04259	;ko04024 cAMP signaling pathway;ko04080 Neuroactive ligand-receptor interaction;ko04750 Inflammatory mediator regulation of TRP channels;ko04924 Renin secretion;ko05163 Human cytomegalovirus infection;ko05200 Pathways in cancer;	-	-
ENSG00000187837	6.90681	2.78802	3.69739	0.000118174	0.018585	6	26055740	26056470	-	H1-2	H1.2 linker histone%2C cluster member [Source:HGNC Symbol%3BAcc:HGNC:4716]	GO:0030261:chromosome condensation;GO:0098532:histone H3-K27 trimethylation;GO:0080182:histone H3-K4 trimethylation;GO:0031936:negative regulation of chromatin silencing;GO:0045910:negative regulation of DNA recombination;GO:0000122:negative regulation of transcription from RNA polymerase II promoter;GO:0006334:nucleosome assembly;GO:0016584:nucleosome positioning;	GO:0000791:euchromatin;GO:0000786:nucleosome;GO:0005634:nucleus;GO:0035327:transcriptionally active chromatin;	GO:0031490:chromatin DNA binding;GO:0003690:double-stranded DNA binding;GO:0031492:nucleosomal DNA binding;GO:0003723:RNA binding;	K11275	-	gnl|CDD|231943	KOG4012, KOG4012, KOG4012, Histone H1 [Chromatin structure and dynamics].
ENSG00000124201	6.38508	2.6747	7.45311	0.000121662	0.0190849	20	49237946	49278426	-	ZNFX1	zinc finger NFX1-type containing 1 [Source:HGNC Symbol%3BAcc:HGNC:29271]	GO:0031048:chromatin silencing by small RNA;GO:0006364:rRNA processing;	GO:0031380:nuclear RNA-directed RNA polymerase complex;GO:0005694:chromosome;GO:0005730:nucleolus;	GO:0004386:helicase activity;GO:0003723:RNA binding;GO:0008270:zinc ion binding;GO:0005524:ATP binding;GO:0003724:RNA helicase activity;	K17985;K13181	-	gnl|CDD|229746	KOG1807, KOG1807, KOG1807, Helicases [Replication, recombination and repair].
ENSG00000141655	8.44864	3.07872	1.763	0.000125337	0.0195047	18	62325287	62391288	+	TNFRSF11A	TNF receptor superfamily member 11a [Source:HGNC Symbol%3BAcc:HGNC:11908]	GO:0002250:adaptive immune response;GO:0007267:cell-cell signaling;GO:0060086:circadian temperature homeostasis;GO:0048535:lymph node development;GO:0060749:mammary gland alveolus development;GO:0002548:monocyte chemotaxis;GO:0072674:multinuclear osteoclast differentiation;GO:0001503:ossification;GO:0030316:osteoclast differentiation;GO:0045780:positive regulation of bone resorption;GO:0008284:po…	GO:0005829:cytosol;GO:0009897:external side of plasma membrane;GO:0016021:integral component of membrane;GO:0005886:plasma membrane;	GO:0019955:cytokine binding;GO:0046872:metal ion binding;GO:0038023:signaling receptor activity;GO:0004888:transmembrane signaling receptor activity;GO:0005031:tumor necrosis factor-activated receptor activity;	K05147	;ko04060 Cytokine-cytokine receptor interaction;ko04064 NF-kappa B signaling pathway;ko04380 Osteoclast differentiation;ko04917 Prolactin signaling pathway;ko05323 Rheumatoid arthritis;	-	-
ENSG00000121594	186.919	7.54627	-0.430865	0.000125561	0.0195047	3	119524293	119559614	-	CD80	CD80 molecule [Source:HGNC Symbol%3BAcc:HGNC:1700]	GO:0007166:cell surface receptor signaling pathway;GO:0071222:cellular response to lipopolysaccharide;GO:0006955:immune response;GO:0035556:intracellular signal transduction;GO:0042130:negative regulation of T cell proliferation;GO:0032725:positive regulation of granulocyte macrophage colony-stimulating factor production;GO:0032743:positive regulation of interleukin-2 production;GO:0050731:positi…	GO:0009986:cell surface;GO:0009897:external side of plasma membrane;GO:0016021:integral component of membrane;GO:0005886:plasma membrane;GO:0098636:protein complex involved in cell adhesion;	GO:0015026:coreceptor activity;GO:0001618:virus receptor activity;	K05412	;ko04514 Cell adhesion molecules;ko04620 Toll-like receptor signaling pathway;ko04672 Intestinal immune network for IgA production;ko04940 Type I diabetes mellitus;ko05320 Autoimmune thyroid disease;ko05322 Systemic lupus erythematosus;ko05323 Rheumatoid arthritis;ko05330 Allograft rejection;ko05332 Graft-versus-host disease;ko05416 Viral myocarditis;	-	-
ENSG00000255398	186.919	7.54627	-0.430865	0.000125561	0.0195047	12	122714756	122716811	-	HCAR3	hydroxycarboxylic acid receptor 3 [Source:HGNC Symbol%3BAcc:HGNC:16824]	GO:0007186:G-protein coupled receptor signaling pathway;	GO:0030054:cell junction;GO:0005887:integral component of plasma membrane;GO:0005886:plasma membrane;	GO:0004930:G-protein coupled receptor activity;	K08402	;ko04024 cAMP signaling pathway;	gnl|CDD|232148	KOG4219, KOG4219, KOG4219, G protein-coupled receptor [Signal transduction mechanisms].
ENSG00000270069	6.71495	2.74738	4.14563	0.0001256	0.0195047	X	45745210	45770274	-	MIR222HG	miR222/221 cluster host gene [Source:HGNC Symbol%3BAcc:HGNC:49555]	-	-	-	-	-
ENSG00000150687	10.8369	3.43788	1.13441	0.00012685	0.0196494	11	86791059	86952910	+	PRSS23	serine protease 23 [Source:HGNC Symbol%3BAcc:HGNC:14370]	GO:0001568:blood vessel development;GO:0060070:canonical Wnt signaling pathway;GO:0061301:cerebellum vasculature morphogenesis;GO:0035426:extracellular matrix-cell signaling;GO:0031987:locomotion involved in locomotory behavior;GO:0001553:luteinization;GO:0090090:negative regulation of canonical Wnt signaling pathway;GO:0010812:negative regulation of cell-substrate adhesion;GO:0051091:positive re…	GO:0005788:endoplasmic reticulum lumen;GO:0070062:extracellular exosome;GO:0005634:nucleus;GO:0009986:cell surface;GO:0005911:cell-cell junction;GO:0030425:dendrite;GO:0005615:extracellular space;GO:0016021:integral component of membrane;GO:0005886:plasma membrane;GO:0045202:synapse;GO:0030669:clathrin-coated endocytic vesicle membrane;GO:0005887:integral component of plasma membrane;GO:0005829:c…	GO:0004252:serine-type endopeptidase activity;GO:0001540:beta-amyloid binding;GO:0019955:cytokine binding;GO:0004896:cytokine receptor activity;GO:0004930:G-protein coupled receptor activity;GO:0030165:PDZ domain binding;GO:0046982:protein heterodimerization activity;GO:0042803:protein homodimerization activity;GO:0044877:macromolecular complex binding;GO:0038023:signaling receptor activity;GO:00…	K09627;K02354;K17985	-;ko04150 mTOR signaling pathway;ko04310 Wnt signaling pathway;ko04390 Hippo signaling pathway;ko04550 Signaling pathways regulating pluripotency of stem cells;ko04916 Melanogenesis;ko04934 Cushing syndrome;ko05010 Alzheimer disease;ko05022 Pathways of neurodegeneration - multiple diseases;ko05165 Human papillomavirus infection;ko05200 Pathways in cancer;ko05205 Proteoglycans in cancer;ko05217 Ba…	gnl|CDD|231512	KOG3577, KOG3577, KOG3577, Smoothened and related G-protein-coupled receptors [Signal transduction mechanisms].
ENSG00000198857	25.5205	4.67358	-0.0456312	0.000127312	0.0196716	1	119601340	119609250	+	HSD3BP5	hydroxy-delta-5-steroid dehydrogenase%2C 3 beta%2C pseudogene 5 [Source:HGNC Symbol%3BAcc:HGNC:5223]	GO:0008207:C21-steroid hormone metabolic process;GO:0021766:hippocampus development;GO:0051412:response to corticosterone;GO:0006694:steroid biosynthetic process;	GO:0005737:cytoplasm;GO:0005789:endoplasmic reticulum membrane;GO:0016021:integral component of membrane;GO:0043231:intracellular membrane-bounded organelle;GO:0031966:mitochondrial membrane;	GO:0003854:3-beta-hydroxy-delta5-steroid dehydrogenase activity;GO:0000253:3-keto sterol reductase activity;GO:0047024:5alpha-androstane-3beta,17beta-diol dehydrogenase activity;GO:0016616:oxidoreductase activity, acting on the CH-OH group of donors, NAD or NADP as acceptor;GO:0004769:steroid delta-isomerase activity;	K00070	;ko00140 Steroid hormone biosynthesis;ko01100 Metabolic pathways;ko04913 Ovarian steroidogenesis;ko04925 Aldosterone synthesis and secretion;ko04927 Cortisol synthesis and secretion;ko04934 Cushing syndrome;	gnl|CDD|229371	KOG1430, KOG1430, KOG1430, C-3 sterol dehydrogenase/3-beta-hydroxysteroid dehydrogenase and related dehydrogenases [Lipid transport and metabolism, Amino acid transport and metabolism].
ENSG00000171621	6.53474	2.70813	4.64329	0.000128817	0.0198545	1	9292894	9369532	+	SPSB1	splA/ryanodine receptor domain and SOCS box containing 1 [Source:HGNC Symbol%3BAcc:HGNC:30628]	GO:0043161:proteasome-mediated ubiquitin-dependent protein catabolic process;GO:0016567:protein ubiquitination;GO:0006511:ubiquitin-dependent protein catabolic process;	GO:0005829:cytosol;GO:0019005:SCF ubiquitin ligase complex;	-	K10343	-	gnl|CDD|231884	KOG3953, KOG3953, KOG3953, SOCS box protein SSB-1, contains SPRY domain [General function prediction only].
ENSG00000181381	6.29944	2.65522	8.68399	0.000132432	0.020361	4	168356735	168537786	-	DDX60L	DExD/H-box 60 like [Source:HGNC Symbol%3BAcc:HGNC:26429]	-	-	GO:0005524:ATP binding;GO:0003723:RNA binding;GO:0003724:RNA helicase activity;	K09488;K12581	;ko05012 Parkinson disease;ko05022 Pathways of neurodegeneration - multiple diseases;;ko03018 RNA degradation;	gnl|CDD|228895	KOG0949, KOG0949, KOG0949, Predicted helicase, DEAD-box superfamily [General function prediction only].
ENSG00000172936	6.3328	2.66284	6.80146	0.000133198	0.0204279	3	38138478	38143024	+	MYD88	MYD88 innate immune signal transduction adaptor [Source:HGNC Symbol%3BAcc:HGNC:7562]	GO:0070935:3'-UTR-mediated mRNA stabilization;GO:0006915:apoptotic process;GO:0007166:cell surface receptor signaling pathway;GO:0071222:cellular response to lipopolysaccharide;GO:0071260:cellular response to mechanical stimulus;GO:0042742:defense response to bacterium;GO:0050830:defense response to Gram-positive bacterium;GO:0042832:defense response to protozoan;GO:0051607:defense response to vi…	GO:0005737:cytoplasm;GO:0005829:cytosol;GO:0010008:endosome membrane;GO:0005634:nucleus;GO:0005886:plasma membrane;GO:0014069:postsynaptic density;GO:0032991:macromolecular complex;	GO:0005123:death receptor binding;GO:0042802:identical protein binding;GO:0005149:interleukin-1 receptor binding;GO:0043621:protein self-association;GO:0070976:TIR domain binding;GO:0005121:Toll binding;GO:0035325:Toll-like receptor binding;	K04729	;ko04010 MAPK signaling pathway;ko04064 NF-kappa B signaling pathway;ko04620 Toll-like receptor signaling pathway;ko04621 NOD-like receptor signaling pathway;ko04624 Toll and Imd signaling pathway;ko05130 Pathogenic Escherichia coli infection;ko05131 Shigellosis;ko05132 Salmonella infection;ko05133 Pertussis;ko05134 Legionellosis;ko05135 Yersinia infection;ko05140 Leishmaniasis;ko05142 Chagas dis…	-	-
ENSG00000231131	16.7062	4.06231	0.257265	0.00013422	0.0204829	10	52450874	52755509	-	LNCAROD	lncRNA activating regulator of DKK1 [Source:HGNC Symbol%3BAcc:HGNC:50913]	-	-	-	-	-
ENSG00000232762	16.7062	4.06231	0.257265	0.00013422	0.0204829	1	53304536	53307462	+	-	novel transcript	-	-	-	-	-
ENSG00000274536	0.156347	-2.67718	5.47968	0.000135964	0.020698	X	66015414	66020426	+	MIR223HG	MIR223 host gene [Source:HGNC Symbol%3BAcc:HGNC:54520]	-	-	-	-	-
ENSG00000111912	6.27633	2.64992	8.00636	0.000137162	0.0208291	6	125781161	125932034	+	NCOA7	nuclear receptor coactivator 7 [Source:HGNC Symbol%3BAcc:HGNC:21081]	GO:1900408:negative regulation of cellular response to oxidative stress;GO:1903204:negative regulation of oxidative stress-induced neuron death;GO:1902083:negative regulation of peptidyl-cysteine S-nitrosylation;GO:0045944:positive regulation of transcription from RNA polymerase II promoter;GO:0006357:regulation of transcription from RNA polymerase II promoter;GO:0006979:response to oxidative str…	GO:0005634:nucleus;	GO:0016922:ligand-dependent nuclear receptor binding;GO:0030374:ligand-dependent nuclear receptor transcription coactivator activity;	K17985;K09228	;ko04137 Mitophagy - animal;ko04140 Autophagy - animal;ko05010 Alzheimer disease;ko05014 Amyotrophic lateral sclerosis;ko05016 Huntington disease;ko05017 Spinocerebellar ataxia;ko05022 Pathways of neurodegeneration - multiple diseases;;ko05168 Herpes simplex virus 1 infection;	gnl|CDD|230311	KOG2372, KOG2372, KOG2372, Oxidation resistance protein [Replication, recombination and repair].
ENSG00000120217	7.24237	2.85646	2.64602	0.000138578	0.0209925	9	5450503	5470566	+	CD274	CD274 molecule [Source:HGNC Symbol%3BAcc:HGNC:17635]	GO:0002250:adaptive immune response;GO:0007166:cell surface receptor signaling pathway;GO:0071222:cellular response to lipopolysaccharide;GO:0006955:immune response;GO:0046007:negative regulation of activated T cell proliferation;GO:2000562:negative regulation of CD4-positive, alpha-beta T cell proliferation;GO:2001186:negative regulation of CD8-positive, alpha-beta T cell activation;GO:0032689:n…	GO:0015629:actin cytoskeleton;GO:0031901:early endosome membrane;GO:0009897:external side of plasma membrane;GO:0070062:extracellular exosome;GO:0016021:integral component of membrane;GO:0005654:nucleoplasm;GO:0005886:plasma membrane;GO:0055038:recycling endosome membrane;	-	K06745	;ko04514 Cell adhesion molecules;ko05235 PD-L1 expression and PD-1 checkpoint pathway in cancer;	gnl|CDD|231450	KOG3513, KOG3513, KOG3513, Neural cell adhesion molecule L1 [Signal transduction mechanisms].
ENSG00000074416	9.15552	3.19464	1.47007	0.000142775	0.0215398	3	127689062	128052190	-	MGLL	monoglyceride lipase [Source:HGNC Symbol%3BAcc:HGNC:17038]	GO:0046464:acylglycerol catabolic process;GO:0019369:arachidonic acid metabolic process;GO:0006633:fatty acid biosynthetic process;GO:0006954:inflammatory response;GO:0006629:lipid metabolic process;GO:0052651:monoacylglycerol catabolic process;GO:2000124:regulation of endocannabinoid signaling pathway;GO:0050727:regulation of inflammatory response;GO:0051930:regulation of sensory perception of p…	GO:0005829:cytosol;GO:0005789:endoplasmic reticulum membrane;GO:0019898:extrinsic component of membrane;GO:0016020:membrane;GO:0005654:nucleoplasm;GO:0005886:plasma membrane;	GO:0047372:acylglycerol lipase activity;GO:0016298:lipase activity;GO:0004622:lysophospholipase activity;GO:0042803:protein homodimerization activity;	K01054	;ko00561 Glycerolipid metabolism;ko01100 Metabolic pathways;ko04714 Thermogenesis;ko04723 Retrograde endocannabinoid signaling;ko04923 Regulation of lipolysis in adipocytes;	gnl|CDD|229396	KOG1455, KOG1455, KOG1455, Lysophospholipase [Lipid transport and metabolism].
ENSG00000276600	6.38328	2.6743	5.12808	0.000142888	0.0215398	1	205976740	206003461	-	RAB7B	RAB7B%2C member RAS oncogene family [Source:HGNC Symbol%3BAcc:HGNC:30513]	GO:0071346:cellular response to interferon-gamma;GO:0008333:endosome to lysosome transport;GO:0034499:late endosome to Golgi transport;GO:0034144:negative regulation of toll-like receptor 4 signaling pathway;GO:0034164:negative regulation of toll-like receptor 9 signaling pathway;GO:0090385:phagosome-lysosome fusion;GO:0032755:positive regulation of interleukin-6 production;GO:0045654:positive re…	GO:0005794:Golgi apparatus;GO:0005770:late endosome;GO:0031902:late endosome membrane;GO:0005764:lysosome;GO:0045335:phagocytic vesicle;GO:0030670:phagocytic vesicle membrane;GO:0005802:trans-Golgi network;	GO:0005525:GTP binding;GO:0003924:GTPase activity;	K07898	;ko04137 Mitophagy - animal;ko04140 Autophagy - animal;ko04145 Phagosome;ko05132 Salmonella infection;ko05146 Amoebiasis;	gnl|CDD|228343	KOG0394, KOG0394, KOG0394, Ras-related GTPase [General function prediction only].
ENSG00000128165	0.157069	-2.67053	5.32023	0.000144626	0.0217488	22	50481543	50486440	+	ADM2	adrenomedullin 2 [Source:HGNC Symbol%3BAcc:HGNC:28898]	GO:0007189:adenylate cyclase-activating G-protein coupled receptor signaling pathway;GO:0001525:angiogenesis;GO:0007586:digestion;GO:0007631:feeding behavior;GO:0045776:negative regulation of blood pressure;GO:0045766:positive regulation of angiogenesis;GO:0010628:positive regulation of gene expression;GO:0006468:protein phosphorylation;	GO:0005576:extracellular region;	GO:0005179:hormone activity;GO:0044877:macromolecular complex binding;	K02927	;ko03010 Ribosome;ko04120 Ubiquitin mediated proteolysis;ko04137 Mitophagy - animal;ko05012 Parkinson disease;ko05022 Pathways of neurodegeneration - multiple diseases;ko05131 Shigellosis;ko05167 Kaposi sarcoma-associated herpesvirus infection;ko05171 Coronavirus disease - COVID-19;	-	-
ENSG00000177989	6.48059	2.69613	4.42045	0.00014575	0.0218491	22	50529710	50532506	-	ODF3B	outer dense fiber of sperm tails 3B [Source:HGNC Symbol%3BAcc:HGNC:34388]	-	GO:0005856:cytoskeleton;	-	K00758	;ko00240 Pyrimidine metabolism;ko00983 Drug metabolism - other enzymes;ko01100 Metabolic pathways;ko05219 Bladder cancer;	gnl|CDD|231480	KOG3544, KOG3544, KOG3544, Collagens (type IV and type XIII), and related proteins [Extracellular structures].
ENSG00000160932	6.269	2.64824	6.51712	0.000146	0.0218491	8	143017982	143023832	+	LY6E	lymphocyte antigen 6 family member E [Source:HGNC Symbol%3BAcc:HGNC:6727]	GO:0030325:adrenal gland development;GO:0007166:cell surface receptor signaling pathway;GO:0048242:epinephrine secretion;GO:0001701:in utero embryonic development;GO:0046597:negative regulation of viral entry into host cell;GO:0042415:norepinephrine metabolic process;GO:0035265:organ growth;GO:0055010:ventricular cardiac muscle tissue morphogenesis;	GO:0031225:anchored component of membrane;GO:0005576:extracellular region;GO:0005886:plasma membrane;GO:0045202:synapse;	GO:0033130:acetylcholine receptor binding;GO:0030550:acetylcholine receptor inhibitor activity;	K06846	-	-	-
ENSG00000128917	7.06646	2.82099	2.90765	0.00015122	0.0225757	15	40929340	40939073	+	DLL4	delta like canonical Notch ligand 4 [Source:HGNC Symbol%3BAcc:HGNC:2910]	GO:0001525:angiogenesis;GO:0003180:aortic valve morphogenesis;GO:0008015:blood circulation;GO:0072554:blood vessel lumenization;GO:0001974:blood vessel remodeling;GO:0001569:patterning of blood vessels;GO:0003209:cardiac atrium morphogenesis;GO:0003208:cardiac ventricle morphogenesis;GO:0044344:cellular response to fibroblast growth factor stimulus;GO:0035924:cellular response to vascular endothe…	GO:0016021:integral component of membrane;GO:0005886:plasma membrane;	GO:0005509:calcium ion binding;GO:0005112:Notch binding;	K06051	;ko01522 Endocrine resistance;ko04330 Notch signaling pathway;ko04658 Th1 and Th2 cell differentiation;ko05200 Pathways in cancer;ko05224 Breast cancer;	gnl|CDD|229159	KOG1217, KOG1217, KOG1217, Fibrillins and related proteins containing Ca2+-binding EGF-like domains [Signal transduction mechanisms].
ENSG00000110092	6.63359	2.72979	3.72018	0.000153027	0.0227904	11	69641156	69654474	+	CCND1	cyclin D1 [Source:HGNC Symbol%3BAcc:HGNC:1582]	GO:0051301:cell division;GO:0006974:cellular response to DNA damage stimulus;GO:0030968:endoplasmic reticulum unfolded protein response;GO:0045444:fat cell differentiation;GO:0000082:G1/S transition of mitotic cell cycle;GO:0007595:lactation;GO:0033327:Leydig cell differentiation;GO:0097421:liver regeneration;GO:0060749:mammary gland alveolus development;GO:0033598:mammary gland epithelial cell p…	GO:0005923:bicellular tight junction;GO:0000307:cyclin-dependent protein kinase holoenzyme complex;GO:0005737:cytoplasm;GO:0005829:cytosol;GO:0031965:nuclear membrane;GO:0005654:nucleoplasm;GO:0005634:nucleus;GO:0017053:transcriptional repressor complex;	GO:0016538:cyclin-dependent protein serine/threonine kinase regulator activity;GO:0019899:enzyme binding;GO:0042826:histone deacetylase binding;GO:0070064:proline-rich region binding;GO:0004672:protein kinase activity;GO:0019901:protein kinase binding;GO:0044877:macromolecular complex binding;GO:0003714:transcription corepressor activity;GO:0008134:transcription factor binding;	K04503	;ko01522 Endocrine resistance;ko04068 FoxO signaling pathway;ko04110 Cell cycle;ko04115 p53 signaling pathway;ko04151 PI3K-Akt signaling pathway;ko04152 AMPK signaling pathway;ko04218 Cellular senescence;ko04310 Wnt signaling pathway;ko04340 Hedgehog signaling pathway;ko04371 Apelin signaling pathway;ko04390 Hippo signaling pathway;ko04510 Focal adhesion;ko04530 Tight junction;ko04630 JAK-STAT si…	gnl|CDD|228603	KOG0656, KOG0656, KOG0656, G1/S-specific cyclin D [Cell cycle control, cell division, chromosome partitioning].
ENSG00000261253	24.7503	4.62937	-0.0833188	0.000157376	0.0233643	16	89321133	89325110	+	-	novel transcript%2C antisense to ANKRD11	-	-	-	-	-
ENSG00000253182	0.0992309	-3.33307	0.779581	0.000157637	0.0233643	8	29548171	29564341	+	LINC02948	long intergenic non-protein coding RNA 2948 [Source:HGNC Symbol%3BAcc:HGNC:55963]	-	-	-	-	-
ENSG00000229644	6.45661	2.69078	4.20017	0.000158532	0.0234408	10	36521721	36524234	-	NAMPTP1	nicotinamide phosphoribosyltransferase pseudogene 1 [Source:HGNC Symbol%3BAcc:HGNC:17633]	GO:0007568:aging;GO:0007267:cell-cell signaling;GO:0071479:cellular response to ionizing radiation;GO:0032922:circadian regulation of gene expression;GO:0007565:female pregnancy;GO:0001774:microglial cell activation;GO:0034356:NAD biosynthesis via nicotinamide riboside salvage pathway;GO:0010507:negative regulation of autophagy;GO:2000773:negative regulation of cellular senescence;GO:0070997:neur…	GO:0030054:cell junction;GO:0005829:cytosol;GO:0070062:extracellular exosome;GO:0016607:nuclear speck;GO:0005886:plasma membrane;	GO:0005125:cytokine activity;GO:0042802:identical protein binding;GO:0047280:nicotinamide phosphoribosyltransferase activity;GO:0004514:nicotinate-nucleotide diphosphorylase (carboxylating) activity;GO:0000166:nucleotide binding;	K03462	;ko00760 Nicotinate and nicotinamide metabolism;ko01100 Metabolic pathways;ko04621 NOD-like receptor signaling pathway;	-	-
ENSG00000126500	0.154961	-2.69002	4.16048	0.000159968	0.0235803	11	64035931	64119173	+	FLRT1	fibronectin leucine rich transmembrane protein 1 [Source:HGNC Symbol%3BAcc:HGNC:3760]	GO:0007155:cell adhesion;GO:0016358:dendrite development;GO:0008543:fibroblast growth factor receptor signaling pathway;GO:1990138:neuron projection extension;	GO:0005911:cell-cell junction;GO:0031410:cytoplasmic vesicle;GO:0030659:cytoplasmic vesicle membrane;GO:0005789:endoplasmic reticulum membrane;GO:0031012:extracellular matrix;GO:0005615:extracellular space;GO:0005925:focal adhesion;GO:0005887:integral component of plasma membrane;GO:0044306:neuron projection terminus;GO:0032809:neuronal cell body membrane;GO:0048471:perinuclear region of cytoplas…	GO:0030674:protein binding, bridging;	K16362	-	gnl|CDD|232166	KOG4237, KOG4237, KOG4237, Extracellular matrix protein slit, contains leucine-rich and EGF-like repeats [Extracellular structures, Signal transduction mechanisms].
ENSG00000267571	0.0522254	-4.2591	0.153722	0.000160239	0.0235803	19	5911578	5913899	-	-	novel transcript%2C antisense to CAPS	-	-	-	-	-
ENSG00000139318	6.16324	2.62369	7.10687	0.000162706	0.0237426	12	89347235	89352501	-	DUSP6	dual specificity phosphatase 6 [Source:HGNC Symbol%3BAcc:HGNC:3072]	GO:0000187:activation of MAPK activity;GO:0030154:cell differentiation;GO:0000188:inactivation of MAPK activity;GO:0000165:MAPK cascade;GO:0070373:negative regulation of ERK1 and ERK2 cascade;GO:0035970:peptidyl-threonine dephosphorylation;GO:0035335:peptidyl-tyrosine dephosphorylation;GO:0043065:positive regulation of apoptotic process;GO:0006470:protein dephosphorylation;GO:0060420:regulation o…	GO:0005737:cytoplasm;GO:0005829:cytosol;GO:0005654:nucleoplasm;	GO:0017017:MAP kinase tyrosine/serine/threonine phosphatase activity;GO:0051019:mitogen-activated protein kinase binding;GO:0004721:phosphoprotein phosphatase activity;GO:0004725:protein tyrosine phosphatase activity;GO:0008138:protein tyrosine/serine/threonine phosphatase activity;GO:0008330:protein tyrosine/threonine phosphatase activity;	K04459	;ko04010 MAPK signaling pathway;ko04361 Axon regeneration;	gnl|CDD|229657	KOG1717, KOG1717, KOG1717, Dual specificity phosphatase [Defense mechanisms].
ENSG00000224259	0.122526	-3.02884	1.68278	0.000163286	0.0237426	1	159958035	159984750	+	LINC01133	long intergenic non-protein coding RNA 1133 [Source:HGNC Symbol%3BAcc:HGNC:49447]	-	-	-	-	-
ENSG00000091513	0.00547148	-7.51385	-0.570221	0.000164799	0.0237426	3	133746040	133796641	+	TF	transferrin [Source:HGNC Symbol%3BAcc:HGNC:11740]	GO:0007015:actin filament organization;GO:0019731:antibacterial humoral response;GO:0006879:cellular iron ion homeostasis;GO:0071281:cellular response to iron ion;GO:0070371:ERK1 and ERK2 cascade;GO:0055072:iron ion homeostasis;GO:0006826:iron ion transport;GO:0030316:osteoclast differentiation;GO:0045780:positive regulation of bone resorption;GO:2000147:positive regulation of cell motility;GO:00…	GO:0016324:apical plasma membrane;GO:0045178:basal part of cell;GO:0009925:basal plasma membrane;GO:0072562:blood microparticle;GO:0009986:cell surface;GO:0030669:clathrin-coated endocytic vesicle membrane;GO:0005905:coated pit;GO:0031410:cytoplasmic vesicle;GO:0005769:early endosome;GO:0030139:endocytic vesicle;GO:0005788:endoplasmic reticulum lumen;GO:0010008:endosome membrane;GO:0070062:extrac…	GO:0008199:ferric iron binding;GO:0008198:ferrous iron binding;GO:0034986:iron chaperone activity;GO:1990459:transferrin receptor binding;	K14736	;ko04066 HIF-1 signaling pathway;ko04216 Ferroptosis;ko04978 Mineral absorption;	-	-
ENSG00000224165	0.00547148	-7.51385	-0.570221	0.000164799	0.0237426	2	24971390	25039716	+	DNAJC27-AS1	DNAJC27 antisense RNA 1 [Source:HGNC Symbol%3BAcc:HGNC:42943]	-	-	-	-	-
ENSG00000286416	0.00547148	-7.51385	-0.570221	0.000164799	0.0237426	13	97405169	97433994	-	-	novel transcript	-	-	-	-	-
ENSG00000108846	179.483	7.4877	-0.480537	0.000164799	0.0237426	17	50634777	50692253	+	ABCC3	ATP binding cassette subfamily C member 3 [Source:HGNC Symbol%3BAcc:HGNC:54]	GO:0015721:bile acid and bile salt transport;GO:0006855:drug transmembrane transport;GO:0071716:leukotriene transport;GO:0055085:transmembrane transport;GO:0042908:xenobiotic transport;GO:0098656:anion transmembrane transport;GO:0015722:canalicular bile acid transport;	GO:0016323:basolateral plasma membrane;GO:0016021:integral component of membrane;GO:0016020:membrane;GO:0005886:plasma membrane;GO:0005887:integral component of plasma membrane;	GO:0015432:bile acid-exporting ATPase activity;GO:0015431:glutathione S-conjugate-exporting ATPase activity;GO:0008559:xenobiotic-transporting ATPase activity;GO:0005524:ATP binding;GO:0043225:anion transmembrane-transporting ATPase activity;GO:0042626:ATPase activity, coupled to transmembrane movement of substances;GO:0015164:glucuronoside transmembrane transporter activity;GO:0071714:icosanoid …	K05667	;ko01523 Antifolate resistance;ko02010 ABC transporters;ko04976 Bile secretion;	gnl|CDD|228005	KOG0054, KOG0054, KOG0054, Multidrug resistance-associated protein/mitoxantrone resistance protein, ABC superfamily [Secondary metabolites biosynthesis, transport and catabolism].
ENSG00000151790	172.046	7.42665	-0.532022	0.000164799	0.0237426	4	155854738	155920406	+	TDO2	tryptophan 2%2C3-dioxygenase [Source:HGNC Symbol%3BAcc:HGNC:11708]	GO:0051289:protein homotetramerization;GO:0019442:tryptophan catabolic process to acetyl-CoA;GO:0019441:tryptophan catabolic process to kynurenine;	GO:0005829:cytosol;	GO:0016597:amino acid binding;GO:0020037:heme binding;GO:0042802:identical protein binding;GO:0046872:metal ion binding;GO:0019825:oxygen binding;GO:0004833:tryptophan 2,3-dioxygenase activity;	K00453	;ko00380 Tryptophan metabolism;ko01100 Metabolic pathways;ko01240 Biosynthesis of cofactors;	gnl|CDD|231837	KOG3906, KOG3906, KOG3906, Tryptophan 2,3-dioxygenase [Amino acid transport and metabolism].
ENSG00000173267	172.046	7.42665	-0.532022	0.000164799	0.0237426	10	86958599	86963258	+	SNCG	synuclein gamma [Source:HGNC Symbol%3BAcc:HGNC:11141]	GO:0008344:adult locomotory behavior;GO:0007268:synaptic transmission;GO:0009306:protein secretion;GO:0014059:regulation of dopamine secretion;GO:1901214:regulation of neuron death;GO:0046928:regulation of neurotransmitter secretion;GO:0050808:synapse organization;GO:0048488:synaptic vesicle endocytosis;	GO:0043679:axon terminus;GO:0005813:centrosome;GO:0005737:cytoplasm;GO:0070062:extracellular exosome;GO:0043025:neuronal cell body;GO:0048471:perinuclear region of cytoplasm;GO:0005819:spindle;	GO:1903136:cuprous ion binding;	-	-	-	-
ENSG00000186891	172.046	7.42665	-0.532022	0.000164799	0.0237426	1	1203508	1206592	-	TNFRSF18	TNF receptor superfamily member 18 [Source:HGNC Symbol%3BAcc:HGNC:11914]	GO:0006915:apoptotic process;GO:0043066:negative regulation of apoptotic process;GO:0045785:positive regulation of cell adhesion;GO:0002687:positive regulation of leukocyte migration;GO:0042531:positive regulation of tyrosine phosphorylation of STAT protein;GO:0007165:signal transduction;	GO:0009897:external side of plasma membrane;GO:0005576:extracellular region;GO:0005887:integral component of plasma membrane;GO:0005886:plasma membrane;	GO:0005031:tumor necrosis factor-activated receptor activity;	K05154	;ko04060 Cytokine-cytokine receptor interaction;	-	-
ENSG00000149131	11.3016	3.49845	0.652755	0.000168571	0.0242295	11	57597387	57619171	+	SERPING1	serpin family G member 1 [Source:HGNC Symbol%3BAcc:HGNC:1228]	GO:0007568:aging;GO:0008015:blood circulation;GO:0007596:blood coagulation;GO:0006958:complement activation, classical pathway;GO:0042730:fibrinolysis;GO:0045087:innate immune response;GO:0001869:negative regulation of complement activation, lectin pathway;GO:0010951:negative regulation of endopeptidase activity;	GO:0072562:blood microparticle;GO:0005788:endoplasmic reticulum lumen;GO:0070062:extracellular exosome;GO:0005576:extracellular region;GO:0005615:extracellular space;GO:0031093:platelet alpha granule lumen;	GO:0004867:serine-type endopeptidase inhibitor activity;	K04001	;ko04610 Complement and coagulation cascades;ko05133 Pertussis;	gnl|CDD|230331	KOG2392, KOG2392, KOG2392, Serpin [Defense mechanisms].
ENSG00000162878	6.58571	2.71934	3.45193	0.000173334	0.0248563	2	42048021	42058517	+	PKDCC	protein kinase domain containing%2C cytoplasmic [Source:HGNC Symbol%3BAcc:HGNC:25123]	GO:0030282:bone mineralization;GO:0030154:cell differentiation;GO:0048566:embryonic digestive tract development;GO:0035108:limb morphogenesis;GO:0048286:lung alveolus development;GO:0035264:multicellular organism growth;GO:0042997:negative regulation of Golgi to plasma membrane protein transport;GO:0018108:peptidyl-tyrosine phosphorylation;GO:0030501:positive regulation of bone mineralization;GO:…	GO:0005576:extracellular region;GO:0005794:Golgi apparatus;	GO:0005524:ATP binding;GO:0004715:non-membrane spanning protein tyrosine kinase activity;GO:0004672:protein kinase activity;GO:0004714:transmembrane receptor protein tyrosine kinase activity;	K17548	-	gnl|CDD|229129	KOG1187, KOG1187, KOG1187, Serine/threonine protein kinase [Signal transduction mechanisms].
ENSG00000113296	0.15407	-2.69834	3.68455	0.000175827	0.0251555	5	79991311	80083287	+	THBS4	thrombospondin 4 [Source:HGNC Symbol%3BAcc:HGNC:11788]	GO:0048266:behavioral response to pain;GO:0071603:endothelial cell-cell adhesion;GO:0051451:myoblast migration;GO:0016525:negative regulation of angiogenesis;GO:0051781:positive regulation of cell division;GO:0001938:positive regulation of endothelial cell proliferation;GO:0090023:positive regulation of neutrophil chemotaxis;GO:0050731:positive regulation of peptidyl-tyrosine phosphorylation;GO:0…	GO:0005604:basement membrane;GO:0005783:endoplasmic reticulum;GO:0070062:extracellular exosome;GO:0005576:extracellular region;GO:0005615:extracellular space;GO:0016529:sarcoplasmic reticulum;	GO:0005509:calcium ion binding;GO:0008083:growth factor activity;GO:0008201:heparin binding;GO:0005178:integrin binding;	K04659	;ko04145 Phagosome;ko04151 PI3K-Akt signaling pathway;ko04510 Focal adhesion;ko04512 ECM-receptor interaction;ko05144 Malaria;ko05165 Human papillomavirus infection;	gnl|CDD|229159	KOG1217, KOG1217, KOG1217, Fibrillins and related proteins containing Ca2+-binding EGF-like domains [Signal transduction mechanisms].
ENSG00000168661	0.101135	-3.30565	0.755891	0.000178086	0.0254198	19	34926903	34945170	+	ZNF30	zinc finger protein 30 [Source:HGNC Symbol%3BAcc:HGNC:13090]	GO:0006357:regulation of transcription from RNA polymerase II promoter;	GO:0005634:nucleus;	GO:0000981:sequence-specific DNA binding RNA polymerase II transcription factor activity;GO:0046872:metal ion binding;GO:0000978:RNA polymerase II core promoter proximal region sequence-specific DNA binding;	K09228	;ko05168 Herpes simplex virus 1 infection;	gnl|CDD|230401	KOG2462, KOG2462, KOG2462, C2H2-type Zn-finger protein [Transcription].
ENSG00000167815	0.162301	-2.62325	5.30525	0.000179184	0.0254671	19	12796820	12801800	-	PRDX2	peroxiredoxin 2 [Source:HGNC Symbol%3BAcc:HGNC:9353]	GO:0045454:cell redox homeostasis;GO:0034599:cellular response to oxidative stress;GO:0002357:defense response to tumor cell;GO:0048872:homeostasis of number of cells;GO:0042744:hydrogen peroxide catabolic process;GO:0045321:leukocyte activation;GO:0043066:negative regulation of apoptotic process;GO:2001240:negative regulation of extrinsic apoptotic signaling pathway in absence of ligand;GO:00316…	GO:0005737:cytoplasm;GO:0005829:cytosol;GO:0070062:extracellular exosome;	GO:0016209:antioxidant activity;GO:0008379:thioredoxin peroxidase activity;GO:0004601:peroxidase activity;GO:0051920:peroxiredoxin activity;	K03386	;ko04214 Apoptosis - fly;	gnl|CDD|228798	KOG0852, KOG0852, KOG0852, Alkyl hydroperoxide reductase, thiol specific antioxidant and related enzymes [Posttranslational modification, protein turnover, chaperones].
ENSG00000162614	6.15352	2.62141	5.474	0.000179241	0.0254671	1	77888513	77943895	+	NEXN	nexilin F-actin binding protein [Source:HGNC Symbol%3BAcc:HGNC:29557]	GO:0007411:axon guidance;GO:0070593:dendrite self-avoidance;GO:0007156:homophilic cell adhesion via plasma membrane adhesion molecules;GO:0030334:regulation of cell migration;GO:0051493:regulation of cytoskeleton organization;	GO:0015629:actin cytoskeleton;GO:0005912:adherens junction;GO:0030424:axon;GO:0005925:focal adhesion;GO:0005886:plasma membrane;GO:0030018:Z disc;	GO:0051015:actin filament binding;GO:0098632:protein binding involved in cell-cell adhesion;GO:0008307:structural constituent of muscle;	K09488	;ko05012 Parkinson disease;ko05022 Pathways of neurodegeneration - multiple diseases;	gnl|CDD|231450	KOG3513, KOG3513, KOG3513, Neural cell adhesion molecule L1 [Signal transduction mechanisms].
ENSG00000117525	6.26209	2.64664	4.54015	0.000181578	0.0257399	1	94529173	94541759	-	F3	coagulation factor III%2C tissue factor [Source:HGNC Symbol%3BAcc:HGNC:3541]	GO:0002543:activation of blood coagulation via clotting cascade;GO:0006919:activation of cysteine-type endopeptidase activity involved in apoptotic process;GO:0002541:activation of plasma proteins involved in acute inflammatory response;GO:0007596:blood coagulation;GO:0019221:cytokine-mediated signaling pathway;GO:0045766:positive regulation of angiogenesis;GO:0030335:positive regulation of cell …	GO:0009986:cell surface;GO:0005615:extracellular space;GO:0016021:integral component of membrane;GO:0031233:intrinsic component of external side of plasma membrane;GO:0005886:plasma membrane;	GO:0004896:cytokine receptor activity;GO:0005543:phospholipid binding;GO:0002020:protease binding;	K03901	;ko04610 Complement and coagulation cascades;ko04933 AGE-RAGE signaling pathway in diabetic complications;	-	-
ENSG00000145287	0.165195	-2.59776	6.98898	0.000185462	0.0262304	4	83090048	83137075	-	PLAC8	placenta associated 8 [Source:HGNC Symbol%3BAcc:HGNC:19254]	GO:0050873:brown fat cell differentiation;GO:0042742:defense response to bacterium;GO:0043066:negative regulation of apoptotic process;GO:0040015:negative regulation of multicellular organism growth;GO:0008284:positive regulation of cell proliferation;GO:0045944:positive regulation of transcription from RNA polymerase II promoter;GO:0009409:response to cold;	GO:0035578:azurophil granule lumen;GO:0005576:extracellular region;	GO:0003682:chromatin binding;	K02927;K10392	-	-	-
ENSG00000026652	6.1816	2.62798	4.73766	0.000188808	0.0266426	6	161129967	161274061	-	AGPAT4	1-acylglycerol-3-phosphate O-acyltransferase 4 [Source:HGNC Symbol%3BAcc:HGNC:20885]	GO:0016024:CDP-diacylglycerol biosynthetic process;GO:0006654:phosphatidic acid biosynthetic process;GO:0008654:phospholipid biosynthetic process;	GO:0012505:endomembrane system;GO:0005783:endoplasmic reticulum;GO:0005789:endoplasmic reticulum membrane;GO:0016021:integral component of membrane;GO:0005741:mitochondrial outer membrane;	GO:0003841:1-acylglycerol-3-phosphate O-acyltransferase activity;GO:0016746:transferase activity, transferring acyl groups;	K13523	;ko00561 Glycerolipid metabolism;ko00564 Glycerophospholipid metabolism;ko01100 Metabolic pathways;ko04072 Phospholipase D signaling pathway;	gnl|CDD|229446	KOG1505, KOG1505, KOG1505, Lysophosphatidic acid acyltransferase LPAAT and related acyltransferases [Lipid transport and metabolism].
ENSG00000113594	7.63711	2.93303	2.11854	0.000191118	0.0269071	5	38474668	38608354	-	LIFR	LIF receptor subunit alpha [Source:HGNC Symbol%3BAcc:HGNC:6597]	GO:0007166:cell surface receptor signaling pathway;GO:0070120:ciliary neurotrophic factor-mediated signaling pathway;GO:0019221:cytokine-mediated signaling pathway;GO:0048861:leukemia inhibitory factor signaling pathway;GO:0038165:oncostatin-M-mediated signaling pathway;GO:0008284:positive regulation of cell proliferation;GO:0034097:response to cytokine;	GO:0009897:external side of plasma membrane;GO:0070062:extracellular exosome;GO:0005887:integral component of plasma membrane;GO:0005886:plasma membrane;GO:0043235:receptor complex;	GO:0005127:ciliary neurotrophic factor receptor binding;GO:0019955:cytokine binding;GO:0004896:cytokine receptor activity;GO:0019838:growth factor binding;GO:0004923:leukemia inhibitory factor receptor activity;	K05058	;ko04060 Cytokine-cytokine receptor interaction;ko04550 Signaling pathways regulating pluripotency of stem cells;ko04630 JAK-STAT signaling pathway;	gnl|CDD|231450	KOG3513, KOG3513, KOG3513, Neural cell adhesion molecule L1 [Signal transduction mechanisms].
ENSG00000275591	0.0537563	-4.21742	0.117239	0.000191901	0.0269559	8	6808517	6835524	-	XKR5	XK related 5 [Source:HGNC Symbol%3BAcc:HGNC:20782]	GO:1902742:apoptotic process involved in development;GO:0043652:engulfment of apoptotic cell;GO:0070782:phosphatidylserine exposure on apoptotic cell surface;	GO:0016021:integral component of membrane;GO:0016020:membrane;GO:0005886:plasma membrane;	-	K12581	;ko03018 RNA degradation;	gnl|CDD|232715	KOG4790, KOG4790, KOG4790, Uncharacterized conserved protein [Function unknown].
ENSG00000188158	0.0359472	-4.79798	-0.209399	0.000195424	0.0273266	X	17375200	17735994	+	NHS	NHS actin remodeling regulator [Source:HGNC Symbol%3BAcc:HGNC:7820]	GO:0030154:cell differentiation;GO:0002088:lens development in camera-type eye;	GO:0016324:apical plasma membrane;GO:0005923:bicellular tight junction;GO:0030054:cell junction;GO:0005925:focal adhesion;GO:0005794:Golgi apparatus;GO:0030027:lamellipodium;GO:0016604:nuclear body;	-	-	-	-	-
ENSG00000226476	0.0359472	-4.79798	-0.209399	0.000195424	0.0273266	1	60515716	60640507	-	LINC01748	long intergenic non-protein coding RNA 1748 [Source:HGNC Symbol%3BAcc:HGNC:52535]	-	-	-	-	-
ENSG00000077150	6.02348	2.5906	6.64766	0.000195928	0.0273353	10	102394110	102402524	+	NFKB2	nuclear factor kappa B subunit 2 [Source:HGNC Symbol%3BAcc:HGNC:7795]	GO:0007568:aging;GO:0030198:extracellular matrix organization;GO:0002268:follicular dendritic cell differentiation;GO:0002467:germinal center formation;GO:0038061:NIK/NF-kappaB signaling;GO:0045944:positive regulation of transcription from RNA polymerase II promoter;GO:0006357:regulation of transcription from RNA polymerase II promoter;GO:0006355:regulation of transcription, DNA-templated;GO:0034…	GO:0033257:Bcl3/NF-kappaB2 complex;GO:0000785:chromatin;GO:0005737:cytoplasm;GO:0005829:cytosol;GO:0005654:nucleoplasm;GO:0005634:nucleus;	GO:0001228:RNA polymerase II transcription regulatory region sequence-specific DNA binding transcription factor activity involved in positive regulation of transcription;GO:0003700:sequence-specific DNA binding transcription factor activity;GO:0000981:sequence-specific DNA binding RNA polymerase II transcription factor activity;GO:0000978:RNA polymerase II core promoter proximal region sequence-s…	K04469	;ko04010 MAPK signaling pathway;ko04064 NF-kappa B signaling pathway;ko04380 Osteoclast differentiation;ko04625 C-type lectin receptor signaling pathway;ko05134 Legionellosis;ko05166 Human T-cell leukemia virus 1 infection;ko05169 Epstein-Barr virus infection;ko05200 Pathways in cancer;ko05203 Viral carcinogenesis;ko05224 Breast cancer;	gnl|CDD|232107	KOG4177, KOG4177, KOG4177, Ankyrin [Cell wall/membrane/envelope biogenesis].
ENSG00000279861	8.7785	3.13397	1.41785	0.000197101	0.027437	19	47487638	47489519	-	-	TEC	-	-	-	-	-
ENSG00000111981	0.160545	-2.63895	4.30845	0.000199852	0.027696	6	149963943	149973715	+	ULBP1	UL16 binding protein 1 [Source:HGNC Symbol%3BAcc:HGNC:14893]	GO:0030101:natural killer cell activation;GO:0042267:natural killer cell mediated cytotoxicity;	GO:0046658:anchored component of plasma membrane;GO:0005829:cytosol;GO:0005783:endoplasmic reticulum;GO:0009897:external side of plasma membrane;GO:0005615:extracellular space;GO:0005886:plasma membrane;	GO:0046703:natural killer cell lectin-like receptor binding;	K07986	;ko04650 Natural killer cell mediated cytotoxicity;	-	-
ENSG00000077935	0.148347	-2.75295	2.61241	0.000199858	0.027696	22	45344063	45413619	-	SMC1B	structural maintenance of chromosomes 1B [Source:HGNC Symbol%3BAcc:HGNC:11112]	GO:0051321:meiotic cell cycle;GO:0007064:mitotic sister chromatid cohesion;GO:0007062:sister chromatid cohesion;	GO:0000775:chromosome, centromeric region;GO:0008278:cohesin complex;GO:0005829:cytosol;GO:0000800:lateral element;GO:0030893:meiotic cohesin complex;GO:0034991:nuclear meiotic cohesin complex;GO:0005654:nucleoplasm;GO:0005634:nucleus;	GO:0005524:ATP binding;GO:0003677:DNA binding;	K06636	;ko04110 Cell cycle;ko04114 Oocyte meiosis;	gnl|CDD|227969	KOG0018, KOG0018, KOG0018, Structural maintenance of chromosome protein 1 (sister chromatid cohesion complex Cohesin, subunit SMC1) [Cell cycle control, cell division, chromosome partitioning].
ENSG00000105409	0.103114	-3.27769	0.731812	0.00020148	0.0278583	19	41966582	41997497	-	ATP1A3	ATPase Na+/K+ transporting subunit alpha 3 [Source:HGNC Symbol%3BAcc:HGNC:801]	GO:0086064:cell communication by electrical coupling involved in cardiac conduction;GO:0030007:cellular potassium ion homeostasis;GO:0071383:cellular response to steroid hormone stimulus;GO:0006883:cellular sodium ion homeostasis;GO:1990535:neuron projection maintenance;GO:1990573:potassium ion import across plasma membrane;GO:1902600:hydrogen ion transmembrane transport;GO:0060075:regulation of …	GO:0030424:axon;GO:0005783:endoplasmic reticulum;GO:1903561:extracellular vesicle;GO:0005794:Golgi apparatus;GO:0016021:integral component of membrane;GO:0016020:membrane;GO:0043025:neuronal cell body;GO:0032809:neuronal cell body membrane;GO:0031090:organelle membrane;GO:0001917:photoreceptor inner segment;GO:0060342:photoreceptor inner segment membrane;GO:0005886:plasma membrane;GO:0005890:sodi…	GO:0001540:beta-amyloid binding;GO:0005524:ATP binding;GO:0051087:chaperone binding;GO:0046872:metal ion binding;GO:0005391:sodium:potassium-exchanging ATPase activity;GO:1990239:steroid hormone binding;GO:0031748:D1 dopamine receptor binding;GO:0043395:heparan sulfate proteoglycan binding;GO:0086037:sodium:potassium-exchanging ATPase activity involved in regulation of cardiac muscle cell membran…	K01539	;ko04022 cGMP-PKG signaling pathway;ko04024 cAMP signaling pathway;ko04260 Cardiac muscle contraction;ko04261 Adrenergic signaling in cardiomyocytes;ko04911 Insulin secretion;ko04918 Thyroid hormone synthesis;ko04919 Thyroid hormone signaling pathway;ko04925 Aldosterone synthesis and secretion;ko04960 Aldosterone-regulated sodium reabsorption;ko04961 Endocrine and other factor-regulated calcium r…	gnl|CDD|228152	KOG0203, KOG0203, KOG0203, Na+/K+ ATPase, alpha subunit [Inorganic ion transport and metabolism].
ENSG00000118257	11.1078	3.4735	0.92324	0.000206665	0.028448	2	205681990	205798133	+	NRP2	neuropilin 2 [Source:HGNC Symbol%3BAcc:HGNC:8005]	GO:0001525:angiogenesis;GO:0048846:axon extension involved in axon guidance;GO:0007411:axon guidance;GO:0007155:cell adhesion;GO:0021612:facial nerve structural organization;GO:1903375:facioacoustic ganglion development;GO:0021828:gonadotrophin-releasing hormone neuronal migration to the hypothalamus;GO:0050919:negative chemotaxis;GO:0021675:nerve development;GO:1901166:neural crest cell migratio…	GO:0030424:axon;GO:0005576:extracellular region;GO:0016021:integral component of membrane;GO:0016020:membrane;GO:0005886:plasma membrane;GO:0002116:semaphorin receptor complex;	GO:0019955:cytokine binding;GO:0019838:growth factor binding;GO:0008201:heparin binding;GO:0042802:identical protein binding;GO:0046872:metal ion binding;GO:0017154:semaphorin receptor activity;GO:0038023:signaling receptor activity;GO:0005021:vascular endothelial growth factor-activated receptor activity;	K06819	-	gnl|CDD|229038	KOG1094, KOG1094, KOG1094, Discoidin domain receptor DDR1 [Signal transduction mechanisms].
ENSG00000169116	11.1078	3.4735	0.92324	0.000206665	0.028448	4	74933095	75050115	+	PARM1	prostate androgen-regulated mucin-like protein 1 [Source:HGNC Symbol%3BAcc:HGNC:24536]	GO:0051973:positive regulation of telomerase activity;	GO:0005829:cytosol;GO:0005769:early endosome;GO:0010008:endosome membrane;GO:0005794:Golgi apparatus;GO:0000139:Golgi membrane;GO:0016021:integral component of membrane;GO:0043231:intracellular membrane-bounded organelle;GO:0005770:late endosome;GO:0005654:nucleoplasm;GO:0005886:plasma membrane;	-	-	-	-	-
ENSG00000119714	7.22424	2.85285	2.27583	0.00021031	0.0288853	14	91232532	91253925	-	GPR68	G protein-coupled receptor 68 [Source:HGNC Symbol%3BAcc:HGNC:4519]	GO:0071467:cellular response to pH;GO:0007186:G-protein coupled receptor signaling pathway;GO:0006954:inflammatory response;GO:0045656:negative regulation of monocyte differentiation;GO:0035774:positive regulation of insulin secretion involved in cellular response to glucose stimulus;GO:2001206:positive regulation of osteoclast development;	GO:0005887:integral component of plasma membrane;GO:0005886:plasma membrane;	GO:0004930:G-protein coupled receptor activity;	K08408	-	gnl|CDD|232148	KOG4219, KOG4219, KOG4219, G protein-coupled receptor [Signal transduction mechanisms].
ENSG00000136826	5.99905	2.58473	5.36125	0.000217635	0.0296071	9	107484852	107490482	-	KLF4	Kruppel like factor 4 [Source:HGNC Symbol%3BAcc:HGNC:6348]	GO:0060070:canonical Wnt signaling pathway;GO:0071409:cellular response to cycloheximide;GO:0071363:cellular response to growth factor stimulus;GO:0070301:cellular response to hydrogen peroxide;	GO:0000785:chromatin;GO:0005737:cytoplasm;GO:0000791:euchromatin;GO:0005654:nucleoplasm;	GO:0008013:beta-catenin binding;GO:0000987:core promoter proximal region sequence-specific DNA binding;GO:0001228:RNA polymerase II transcription regulatory region sequence-specific DNA binding transcription factor activity involved in positive regulation of transcription;GO:0003700:sequence-specific DNA binding transcription factor activity;	K17846	;ko04550 Signaling pathways regulating pluripotency of stem cells;	gnl|CDD|230401	KOG2462, KOG2462, KOG2462, C2H2-type Zn-finger protein [Transcription].
ENSG00000230960	0.00574348	-7.44386	-0.63036	0.00021796	0.0296071	6	170166228	170262733	-	-	novel transcript	-	-	-	-	-
ENSG00000150873	164.609	7.3629	-0.585459	0.00021796	0.0296071	2	11133128	11151317	+	C2orf50	chromosome 2 open reading frame 50 [Source:HGNC Symbol%3BAcc:HGNC:26324]	-	-	-	K12581	;ko03018 RNA degradation;	-	-
ENSG00000261267	164.609	7.3629	-0.585459	0.00021796	0.0296071	16	48559661	48587403	+	-	novel transcript%2C antisense to N4BP1	-	-	-	-	-
ENSG00000275894	164.609	7.3629	-0.585459	0.00021796	0.0296071	20	45345115	45345823	-	-	novel transcript%2C sense intronic to SDC4	-	-	-	-	-
ENSG00000160789	5.85533	2.54975	9.10514	0.00022762	0.0308515	1	156082573	156140081	+	LMNA	lamin A/C [Source:HGNC Symbol%3BAcc:HGNC:6636]	GO:0034613:cellular protein localization;GO:0071456:cellular response to hypoxia;GO:1990683:DNA double-strand break attachment to nuclear envelope;GO:0030951:establishment or maintenance of microtubule cytoskeleton polarity;GO:0007517:muscle organ development;GO:1903243:negative regulation of cardiac muscle hypertrophy in response to stress;GO:0008285:negative regulation of cell proliferation;GO:…	GO:0005829:cytosol;GO:0005882:intermediate filament;GO:0005638:lamin filament;GO:0016604:nuclear body;GO:0005635:nuclear envelope;GO:0005652:nuclear lamina;GO:0016363:nuclear matrix;GO:0031965:nuclear membrane;GO:0016607:nuclear speck;GO:0005654:nucleoplasm;GO:0005634:nucleus;GO:0048471:perinuclear region of cytoplasm;GO:0035861:site of double-strand break;	GO:0042802:identical protein binding;GO:0005198:structural molecule activity;GO:0008157:protein phosphatase 1 binding;	K12641	;ko04210 Apoptosis;ko05410 Hypertrophic cardiomyopathy;ko05412 Arrhythmogenic right ventricular cardiomyopathy;ko05414 Dilated cardiomyopathy;	gnl|CDD|228923	KOG0977, KOG0977, KOG0977, Nuclear envelope protein lamin, intermediate filament superfamily [Cell cycle control, cell division, chromosome partitioning, Nuclear structure].
ENSG00000167772	15.0817	3.91472	0.131691	0.000230561	0.0310486	19	8363289	8374370	+	ANGPTL4	angiopoietin like 4 [Source:HGNC Symbol%3BAcc:HGNC:16039]	GO:0001525:angiogenesis;GO:0006629:lipid metabolic process;GO:0043066:negative regulation of apoptotic process;GO:2000352:negative regulation of endothelial cell apoptotic process;GO:0051005:negative regulation of lipoprotein lipase activity;GO:0045766:positive regulation of angiogenesis;GO:0043335:protein unfolding;GO:0001666:response to hypoxia;GO:0070328:triglyceride homeostasis;	GO:0072562:blood microparticle;GO:0005576:extracellular region;GO:0005615:extracellular space;	GO:0004857:enzyme inhibitor activity;GO:0042802:identical protein binding;GO:0005102:receptor binding;	K08767	;ko03320 PPAR signaling pathway;ko04979 Cholesterol metabolism;	gnl|CDD|230518	KOG2579, KOG2579, KOG2579, Ficolin and related extracellular proteins [General function prediction only].
ENSG00000162739	0.126634	-2.98126	1.53797	0.000230573	0.0310486	1	160485030	160523262	-	SLAMF6	SLAM family member 6 [Source:HGNC Symbol%3BAcc:HGNC:21392]	GO:0045087:innate immune response;GO:0032729:positive regulation of interferon-gamma production;GO:0032740:positive regulation of interleukin-17 production;GO:0045954:positive regulation of natural killer cell mediated cytotoxicity;GO:0072540:T-helper 17 cell lineage commitment;	GO:0070062:extracellular exosome;GO:0016021:integral component of membrane;GO:0005886:plasma membrane;	-	K16852	-	-	-
ENSG00000225793	0.143886	-2.797	2.24173	0.000230581	0.0310486	6	75284992	75317525	+	TMEM30A-DT	TMEM30A divergent transcript [Source:HGNC Symbol%3BAcc:HGNC:48985]	-	-	-	-	-
ENSG00000287784	0.144965	-2.78622	2.1722	0.000243362	0.0326984	3	127165506	127218473	-	-	novel transcript%2C antisense to C3orf56	-	-	-	-	-
ENSG00000161791	6.00915	2.58716	4.47645	0.000249911	0.0335055	12	49636499	49708165	-	FMNL3	formin like 3 [Source:HGNC Symbol%3BAcc:HGNC:23698]	GO:0001525:angiogenesis;GO:0016477:cell migration;GO:0030866:cortical actin cytoskeleton organization;GO:0007010:cytoskeleton organization;GO:0008360:regulation of cell shape;	GO:0005737:cytoplasm;GO:0005829:cytosol;GO:0005794:Golgi apparatus;GO:0043231:intracellular membrane-bounded organelle;GO:0005886:plasma membrane;	GO:0051015:actin filament binding;GO:0032794:GTPase activating protein binding;GO:0031267:small GTPase binding;	K12821	;ko03040 Spliceosome;	gnl|CDD|229862	KOG1923, KOG1923, KOG1923, Rac1 GTPase effector FRL [Signal transduction mechanisms, Cytoskeleton].
ENSG00000178878	0.158882	-2.65398	3.16441	0.000252057	0.03372	12	12725917	12829975	+	APOLD1	apolipoprotein L domain containing 1 [Source:HGNC Symbol%3BAcc:HGNC:25268]	GO:0001525:angiogenesis;GO:0030154:cell differentiation;GO:0042118:endothelial cell activation;GO:0006869:lipid transport;GO:0042157:lipoprotein metabolic process;GO:0045601:regulation of endothelial cell differentiation;GO:0001666:response to hypoxia;GO:0006364:rRNA processing;GO:0008625:extrinsic apoptotic signaling pathway via death domain receptors;GO:0006397:mRNA processing;GO:0008380:RNA sp…	GO:0005576:extracellular region;GO:0016021:integral component of membrane;GO:0005886:plasma membrane;GO:0005634:nucleus;GO:0016020:membrane;GO:0005730:nucleolus;GO:0005654:nucleoplasm;	GO:0008289:lipid binding;GO:0005524:ATP binding;GO:0003723:RNA binding;GO:0003724:RNA helicase activity;	K12581;K14777	-	gnl|CDD|228279	KOG0330, KOG0330, KOG0330, ATP-dependent RNA helicase [RNA processing and modification].
ENSG00000146192	5.91235	2.56373	5.10091	0.000252823	0.0337495	6	37005646	37029069	+	FGD2	FYVE%2C RhoGEF and PH domain containing 2 [Source:HGNC Symbol%3BAcc:HGNC:3664]	GO:0030036:actin cytoskeleton organization;GO:0007010:cytoskeleton organization;GO:0046847:filopodium assembly;GO:0043507:positive regulation of JUN kinase activity;GO:0008360:regulation of cell shape;GO:0043087:regulation of GTPase activity;GO:0051056:regulation of small GTPase mediated signal transduction;	GO:0005737:cytoplasm;GO:0005856:cytoskeleton;GO:0005829:cytosol;GO:0031901:early endosome membrane;GO:0005794:Golgi apparatus;GO:0030027:lamellipodium;GO:0005634:nucleus;GO:0001726:ruffle;GO:0032587:ruffle membrane;	GO:0005085:guanyl-nucleotide exchange factor activity;GO:0046872:metal ion binding;GO:1901981:phosphatidylinositol phosphate binding;GO:0031267:small GTPase binding;	K05721	-	gnl|CDD|232353	KOG4424, KOG4424, KOG4424, Predicted Rho/Rac guanine nucleotide exchange factor/faciogenital dysplasia protein 3 [Signal transduction mechanisms].
ENSG00000105329	5.73993	2.52103	7.69082	0.000267236	0.0355603	19	41301587	41353922	-	TGFB1	transforming growth factor beta 1 [Source:HGNC Symbol%3BAcc:HGNC:11766]	GO:0003180:aortic valve morphogenesis;GO:0006754:ATP biosynthetic process;GO:0030509:BMP signaling pathway;GO:0016477:cell migration;GO:0045216:cell-cell junction organization;GO:0071407:cellular response to organic cyclic compound;	GO:0072562:blood microparticle;GO:0009986:cell surface;GO:0005737:cytoplasm;GO:0005615:extracellular space;GO:0005576:extracellular region;	GO:0003823:antigen binding;GO:0005125:cytokine activity;GO:0019899:enzyme binding;GO:0008083:growth factor activity;GO:0034713:type I transforming growth factor beta receptor binding;GO:0005114:type II transforming growth factor beta receptor binding;	K13375	;ko04010 MAPK signaling pathway;ko04060 Cytokine-cytokine receptor interaction;ko04068 FoxO signaling pathway;ko04110 Cell cycle;ko04218 Cellular senescence;ko04350 TGF-beta signaling pathway;ko04380 Osteoclast differentiation;ko04390 Hippo signaling pathway;ko04659 Th17 cell differentiation;ko04672 Intestinal immune network for IgA production;ko04926 Relaxin signaling pathway;ko04932 Non-alcohol…	gnl|CDD|231831	KOG3900, KOG3900, KOG3900, Transforming growth factor beta, bone morphogenetic protein and related proteins [Signal transduction mechanisms].
ENSG00000055163	0.163014	-2.61693	3.5731	0.000267539	0.0355603	5	157266079	157395595	+	CYFIP2	cytoplasmic FMR1 interacting protein 2 [Source:HGNC Symbol%3BAcc:HGNC:13760]	GO:0097202:activation of cysteine-type endopeptidase activity;GO:0006915:apoptotic process;GO:0000902:cell morphogenesis;GO:0098609:cell-cell adhesion;GO:0097484:dendrite extension;GO:0031175:neuron projection development;GO:0051388:positive regulation of neurotrophin TRK receptor signaling pathway;GO:0045862:positive regulation of proteolysis;GO:0030833:regulation of actin filament polymerizatio…	GO:0005737:cytoplasm;GO:0043005:neuron projection;GO:0005634:nucleus;GO:0048471:perinuclear region of cytoplasm;GO:0031209:SCAR complex;GO:0045202:synapse;GO:0005829:cytosol;GO:0070062:extracellular exosome;GO:0016020:membrane;	GO:0031267:small GTPase binding;	K05749	;ko03013 RNA transport;ko04810 Regulation of actin cytoskeleton;ko05130 Pathogenic Escherichia coli infection;ko05132 Salmonella infection;	gnl|CDD|231470	KOG3534, KOG3534, KOG3534, p53 inducible protein PIR121 [General function prediction only].
ENSG00000185269	0.125686	-2.9921	1.315	0.000274907	0.0364611	17	81952507	81961840	-	NOTUM	notum%2C palmitoleoyl-protein carboxylesterase [Source:HGNC Symbol%3BAcc:HGNC:27106]	GO:0060348:bone development;GO:0090090:negative regulation of canonical Wnt signaling pathway;GO:0030178:negative regulation of Wnt signaling pathway;GO:1990697:protein depalmitoleylation;GO:0030500:regulation of bone mineralization;GO:0016055:Wnt signaling pathway;	GO:0005788:endoplasmic reticulum lumen;GO:0005576:extracellular region;	GO:1990699:palmitoleyl hydrolase activity;GO:0004629:phospholipase C activity;	-	-	gnl|CDD|232216	KOG4287, KOG4287, KOG4287, Pectin acetylesterase and similar proteins [Cell wall/membrane/envelope biogenesis].
ENSG00000131981	5.89635	2.55982	4.49136	0.000279768	0.0370264	14	55124110	55145423	+	LGALS3	galectin 3 [Source:HGNC Symbol%3BAcc:HGNC:6563]	GO:0048245:eosinophil chemotaxis;GO:0030855:epithelial cell differentiation;GO:0045087:innate immune response;GO:0031640:killing of cells of other organism;GO:0048246:macrophage chemotaxis;GO:0002548:monocyte chemotaxis;GO:0071674:mononuclear cell migration;GO:0006397:mRNA processing;GO:0045806:negative regulation of endocytosis;GO:2001237:negative regulation of extrinsic apoptotic signaling path…	GO:0009986:cell surface;GO:0005737:cytoplasm;GO:0070062:extracellular exosome;GO:0005576:extracellular region;GO:0005615:extracellular space;GO:0001772:immunological synapse;GO:0016020:membrane;GO:0005743:mitochondrial inner membrane;GO:0005634:nucleus;GO:0005886:plasma membrane;GO:0030667:secretory granule membrane;GO:0005681:spliceosomal complex;	GO:0030246:carbohydrate binding;GO:0042056:chemoattractant activity;GO:0019863:IgE binding;GO:0043236:laminin binding;GO:0070492:oligosaccharide binding;GO:0019903:protein phosphatase binding;GO:0004864:protein phosphatase inhibitor activity;GO:0003723:RNA binding;	K06831	-	gnl|CDD|231522	KOG3587, KOG3587, KOG3587, Galectin, galactose-binding lectin [Extracellular structures].
ENSG00000242550	0.161455	-2.63079	3.17292	0.000283282	0.0373382	18	63907958	63936111	+	SERPINB10	serpin family B member 10 [Source:HGNC Symbol%3BAcc:HGNC:8942]	GO:0010951:negative regulation of endopeptidase activity;	GO:0005829:cytosol;GO:0005615:extracellular space;GO:0005654:nucleoplasm;GO:0005886:plasma membrane;GO:0030667:secretory granule membrane;	GO:0004867:serine-type endopeptidase inhibitor activity;	K13963	;ko05146 Amoebiasis;	gnl|CDD|230331	KOG2392, KOG2392, KOG2392, Serpin [Defense mechanisms].
ENSG00000173212	0.120529	-3.05255	1.09004	0.000283332	0.0373382	1	116111399	116138149	+	MAB21L3	mab-21 like 3 [Source:HGNC Symbol%3BAcc:HGNC:26787]	-	-	-	-	-	gnl|CDD|231894	KOG3963, KOG3963, KOG3963, Mab-21-like cell fate specification proteins [Signal transduction mechanisms].
ENSG00000169758	0.116261	-3.10456	0.973319	0.000287576	0.0377345	15	76059958	76229121	+	TMEM266	transmembrane protein 266 [Source:HGNC Symbol%3BAcc:HGNC:26763]	GO:0055085:transmembrane transport;	GO:0005829:cytosol;GO:0030425:dendrite;GO:0005887:integral component of plasma membrane;GO:0043204:perikaryon;GO:0005886:plasma membrane;GO:0005634:nucleus;	GO:0042803:protein homodimerization activity;GO:0003677:DNA binding;GO:0046872:metal ion binding;	K17985;K07560	-	gnl|CDD|230240	KOG2301, KOG2301, KOG2301, Voltage-gated Ca2+ channels, alpha1 subunits [Inorganic ion transport and metabolism, Signal transduction mechanisms].
ENSG00000227953	0.116261	-3.10456	0.973319	0.000287576	0.0377345	1	246775880	246792385	+	LINC01341	long intergenic non-protein coding RNA 1341 [Source:HGNC Symbol%3BAcc:HGNC:49457]	-	-	-	-	-
ENSG00000163827	0.00604394	-7.37029	-0.693047	0.000290613	0.0377345	3	46515385	46606948	-	LRRC2	leucine rich repeat containing 2 [Source:HGNC Symbol%3BAcc:HGNC:14676]	GO:0007165:signal transduction;	GO:0005737:cytoplasm;GO:0043231:intracellular membrane-bounded organelle;	GO:0004722:protein serine/threonine phosphatase activity;	K17985	;ko04137 Mitophagy - animal;ko04140 Autophagy - animal;ko05010 Alzheimer disease;ko05014 Amyotrophic lateral sclerosis;ko05016 Huntington disease;ko05017 Spinocerebellar ataxia;ko05022 Pathways of neurodegeneration - multiple diseases;	gnl|CDD|228421	KOG0472, KOG0472, KOG0472, Leucine-rich repeat protein [Function unknown].
ENSG00000223519	0.00604394	-7.37029	-0.693047	0.000290613	0.0377345	1	246771837	246839611	-	KIF28P	kinesin family member 28%2C pseudogene [Source:HGNC Symbol%3BAcc:HGNC:49205]	GO:0007018:microtubule-based movement;GO:0007005:mitochondrion organization;GO:0072384:organelle transport along microtubule;	GO:0005871:kinesin complex;GO:0005874:microtubule;GO:0031966:mitochondrial membrane;	GO:0005524:ATP binding;GO:0008017:microtubule binding;GO:0003777:microtubule motor activity;	-	-	gnl|CDD|228194	KOG0245, KOG0245, KOG0245, Kinesin-like protein [Cytoskeleton].
ENSG00000120337	157.172	7.2962	-0.641001	0.000290613	0.0377345	1	173039202	173050941	-	TNFSF18	TNF superfamily member 18 [Source:HGNC Symbol%3BAcc:HGNC:11932]	GO:0002250:adaptive immune response;GO:0007267:cell-cell signaling;GO:0043066:negative regulation of apoptotic process;GO:2000329:negative regulation of T-helper 17 cell lineage commitment;GO:0045785:positive regulation of cell adhesion;GO:0050729:positive regulation of inflammatory response;GO:0002687:positive regulation of leukocyte migration;GO:0010759:positive regulation of macrophage chemota…	GO:0009986:cell surface;GO:0005615:extracellular space;GO:0016021:integral component of membrane;GO:0005886:plasma membrane;	GO:0005125:cytokine activity;GO:0042802:identical protein binding;GO:0005102:receptor binding;GO:0032813:tumor necrosis factor receptor superfamily binding;	K05479	;ko04060 Cytokine-cytokine receptor interaction;	-	-
ENSG00000188396	157.172	7.2962	-0.641001	0.000290613	0.0377345	1	44805893	44807351	-	DYNLT4	dynein light chain Tctex-type 4 [Source:HGNC Symbol%3BAcc:HGNC:32315]	-	GO:0001669:acrosomal vesicle;GO:0005930:axoneme;GO:0005815:microtubule organizing center;GO:0005634:nucleus;GO:0036126:sperm flagellum;	GO:0008157:protein phosphatase 1 binding;	-	-	gnl|CDD|232039	KOG4108, KOG4108, KOG4108, Dynein light chain [Cell motility].
ENSG00000205277	157.172	7.2962	-0.641001	0.000290613	0.0377345	7	100969565	101018939	+	MUC12	mucin 12%2C cell surface associated [Source:HGNC Symbol%3BAcc:HGNC:7510]	GO:0001558:regulation of cell growth;	GO:0005796:Golgi lumen;GO:0005887:integral component of plasma membrane;GO:0005886:plasma membrane;	-	-	-	gnl|CDD|230072	KOG2133, KOG2133, KOG2133, Transcriptional corepressor Atrophin-1/DRPLA [General function prediction only].
ENSG00000164542	10.436	3.38349	0.845955	0.000291475	0.0377671	7	36324152	36390125	-	KIAA0895	KIAA0895 [Source:HGNC Symbol%3BAcc:HGNC:22206]	-	-	-	K16467	-	-	-
ENSG00000121895	0.0823906	-3.60138	0.471325	0.000295197	0.0380675	4	38966744	39032922	-	TMEM156	transmembrane protein 156 [Source:HGNC Symbol%3BAcc:HGNC:26260]	-	GO:0016021:integral component of membrane;	-	K09228;K09582;K11447;K15225	;ko05168 Herpes simplex virus 1 infection;;ko04141 Protein processing in endoplasmic reticulum;ko04918 Thyroid hormone synthesis;ko05110 Vibrio cholerae infection;;ko05202 Transcriptional misregulation in cancer;;ko04918 Thyroid hormone synthesis;	-	-
ENSG00000153246	0.0823906	-3.60138	0.471325	0.000295197	0.0380675	2	159932006	160062615	-	PLA2R1	phospholipase A2 receptor 1 [Source:HGNC Symbol%3BAcc:HGNC:9042]	GO:1900139:negative regulation of arachidonic acid secretion;GO:1900138:negative regulation of phospholipase A2 activity;GO:0090403:oxidative stress-induced premature senescence;GO:0090238:positive regulation of arachidonic acid secretion;GO:0001819:positive regulation of cytokine production;GO:0043517:positive regulation of DNA damage response, signal transduction by p53 class mediator;GO:007259…	GO:0009986:cell surface;GO:0005576:extracellular region;GO:0016021:integral component of membrane;GO:0005887:integral component of plasma membrane;GO:0005886:plasma membrane;GO:0043235:receptor complex;	GO:0030246:carbohydrate binding;GO:0043274:phospholipase binding;GO:0038023:signaling receptor activity;	K06560	;ko04145 Phagosome;ko05152 Tuberculosis;	-	-
[truncated: 2,509 more rows]
